# Supplementary material for: 4-Chloro-N-(4-nitro­benzo­yl)benzene­sulfonamide
Source: Acta Crystallogr Sect E Struct Rep Online. 2011 Mar 19;67(Pt 4):o904. doi: 10.1107/S160053681100969X (PMC3099929; doi:10.1107/S160053681100969X)
Supplement: Supplementary file 2 [file e-67-0o904-Isup2.hkl]

# 
# h,k,l, Fc-squared, Fo-squared, sigma(Fo-squared) and status flag 
# 
data_I
_shelx_title ' DAS32 P21' 
_shelx_refln_list_code          4 
_shelx_F_calc_maximum       90.08 
_exptl_crystal_F_000       348.00 
_reflns_d_resolution_high  0.8000 
 
loop_ 
 _symmetry_equiv_pos_as_xyz 
 'x, y, z' 
 '-x, y+1/2, -z' 
 
_cell_length_a    11.7130 
_cell_length_b     5.0681 
_cell_length_c    12.4760 
_cell_angle_alpha  90.000 
_cell_angle_beta  104.450 
_cell_angle_gamma  90.000 
 
_shelx_F_squared_multiplier     1.000 
 
loop_ 
 _refln_index_h 
 _refln_index_k 
 _refln_index_l 
 _refln_F_squared_calc 
 _refln_F_squared_meas 
 _refln_F_squared_sigma 
 _refln_observed_status 
   0  -6   0       12.46       10.99      2.61 o 
   1  -6   0        9.01        7.78      3.14 o 
   2  -6   0        9.26       15.05      2.21 o 
   3  -6   0        3.24       11.21      4.16 o 
   4  -6   0       11.61       11.63      2.97 o 
   1  -5   0       10.69       10.68      1.67 o 
   2  -5   0       71.88       68.77      2.13 o 
   3  -5   0       93.49      100.66      3.86 o 
   4  -5   0       86.85       90.10      2.26 o 
   5  -5   0        7.12        6.82      2.39 o 
   6  -5   0       11.29       10.49      2.27 o 
   7  -5   0       49.22       51.97      2.77 o 
   8  -5   0       39.26       38.72      2.94 o 
   0  -4   0      360.88      375.08      4.68 o 
   1  -4   0      553.63      559.25      3.89 o 
   2  -4   0       67.75       68.67      1.84 o 
   3  -4   0        5.27        4.53      1.32 o 
   4  -4   0       59.00       54.62      1.48 o 
   5  -4   0      367.08      362.95      3.83 o 
   6  -4   0       59.39       60.73      2.62 o 
   7  -4   0       62.49       62.97      2.76 o 
   8  -4   0        1.27       -0.11      1.78 o 
   9  -4   0       13.93       14.29      2.24 o 
  10  -4   0       10.71       12.39      2.33 o 
   1  -3   0      472.34      486.69      3.07 o 
   2  -3   0      874.41      880.99      5.54 o 
   3  -3   0      168.04      165.17      2.71 o 
   4  -3   0      543.55      544.34      4.26 o 
   5  -3   0       34.09       31.97      1.04 o 
   6  -3   0      629.71      607.54      5.42 o 
   7  -3   0      124.37      119.86      3.02 o 
   0  -2   0      618.64      636.51      3.87 o 
   1  -2   0      573.83      601.94      2.18 o 
   2  -2   0       81.11       87.25      2.43 o 
   3  -2   0      327.32      349.38      2.73 o 
   4  -2   0     1786.62     1820.57      4.56 o 
   5  -2   0      579.40      581.04      7.59 o 
   7  -2   0      476.55      476.79      4.20 o 
   8  -2   0      179.01      173.45      3.01 o 
   9  -2   0      130.38      129.80      2.94 o 
  10  -2   0       54.56       62.76      2.49 o 
  11  -2   0       79.38       82.78      2.68 o 
  12  -2   0        8.45       17.14      2.18 o 
  13  -2   0       31.14       32.95      2.22 o 
   1  -1   0     2603.00     2614.26     19.68 o 
   2  -1   0     5900.09     5546.38     61.26 o 
   3  -1   0     4475.06     4411.71     18.46 o 
   4  -1   0       31.40       25.60      1.08 o 
   5  -1   0      296.46      298.95      2.83 o 
   6  -1   0      299.19      305.14      3.14 o 
   7  -1   0      292.56      294.56      3.41 o 
   8  -1   0      192.58      188.47      3.12 o 
   9  -1   0      221.39      213.52      3.51 o 
  10  -1   0      112.64      113.64      2.88 o 
  11  -1   0       55.01       57.09      2.60 o 
  12  -1   0       48.23       52.92      2.66 o 
  13  -1   0       51.45       59.03      2.84 o 
  14  -1   0        6.81        7.75      2.04 o 
   2   0   0      767.64      778.13      2.73 o 
   3   0   0     1063.29     1061.22      3.93 o 
   4   0   0      593.46      574.43      3.47 o 
   5   0   0      234.16      244.79      2.65 o 
   6   0   0     2651.86     2654.62      8.78 o 
   7   0   0      160.85      166.22      2.69 o 
   8   0   0        0.02        1.83      1.54 o 
   9   0   0       61.16       53.77      2.31 o 
  10   0   0      326.24      318.48      4.46 o 
  11   0   0      110.22      118.09      3.21 o 
  12   0   0        4.33        3.12      2.03 o 
  13   0   0       30.25       31.86      2.72 o 
  14   0   0       20.58       19.32      2.61 o 
   1   1   0     2644.76     2722.33     18.93 o 
   2   1   0     5847.19     5542.09     31.86 o 
   3   1   0     4411.29     4358.90     33.53 o 
   4   1   0       27.81       22.02      1.24 o 
   5   1   0      301.01      297.83      2.95 o 
   6   1   0      304.60      318.05      3.38 o 
   7   1   0      297.74      300.53      3.65 o 
   8   1   0      188.62      194.56      3.35 o 
   9   1   0      226.90      227.28      3.71 o 
  10   1   0      113.82      122.75      3.16 o 
  11   1   0       52.82       54.80      2.52 o 
  12   1   0       49.04       47.94      2.74 o 
  13   1   0       50.13       52.08      3.01 o 
  14   1   0        6.88        5.94      2.02 o 
   0   2   0      645.92      647.90      2.28 o 
   1   2   0      587.30      596.12      2.75 o 
   2   2   0       82.59       88.90      1.39 o 
   3   2   0      328.07      338.27      2.09 o 
   4   2   0     1797.75     1832.08      6.72 o 
   5   2   0      557.24      561.37      4.19 o 
   6   2   0      359.07      353.49      3.67 o 
   7   2   0      475.26      463.53      4.50 o 
   8   2   0      173.98      168.10      3.26 o 
   9   2   0      134.61      149.65      3.29 o 
  10   2   0       55.23       57.00      2.62 o 
  11   2   0       79.19       75.34      2.77 o 
  12   2   0        8.51       11.02      2.29 o 
  13   2   0       31.29       32.89      2.59 o 
   1   3   0      474.73      479.95      2.78 o 
   2   3   0      891.91      883.81      8.26 o 
   3   3   0      172.93      172.94      2.24 o 
   4   3   0      548.19      560.59      4.14 o 
   5   3   0       35.13       31.07      1.60 o 
   6   3   0      628.64      619.45      5.06 o 
   7   3   0      124.04      119.99      2.75 o 
   8   3   0       33.85       35.65      2.02 o 
   9   3   0       42.29       43.84      2.22 o 
  10   3   0       51.04       53.09      2.41 o 
  11   3   0       47.65       47.23      2.53 o 
  12   3   0       75.39       78.68      3.18 o 
   9   4   0       13.52       12.71      1.97 o 
  10   4   0       10.65       12.97      2.20 o 
  -4  -6   1       23.27       26.82      2.64 o 
  -3  -6   1        2.54        3.20      2.55 o 
  -2  -6   1       20.88       19.69      4.76 o 
  -1  -6   1       12.77       12.45      4.89 o 
   0  -6   1       13.86       17.45      5.04 o 
   1  -6   1       43.87       45.09      2.20 o 
   2  -6   1       46.13       52.29      4.89 o 
   3  -6   1        3.89        8.29      7.77 o 
   4  -6   1        2.54        7.65      2.99 o 
  -8  -5   1       14.70       12.57      2.57 o 
  -7  -5   1       32.32       33.22      2.61 o 
  -6  -5   1       29.09       26.38      2.64 o 
  -5  -5   1       21.05       23.67      2.36 o 
  -4  -5   1       20.22       22.54      2.35 o 
  -3  -5   1       82.96       83.85      4.46 o 
  -2  -5   1       54.43       51.20      3.26 o 
  -1  -5   1       41.47       39.69      1.80 o 
   0  -5   1       63.49       56.78      1.99 o 
   1  -5   1        7.11        9.62      1.59 o 
   2  -5   1       14.79       20.57      3.52 o 
   3  -5   1       40.30       45.11      3.92 o 
   4  -5   1       78.25       81.47      2.18 o 
   5  -5   1       14.85       13.33      2.57 o 
   6  -5   1       12.62       13.90      1.72 o 
   7  -5   1       31.20       29.39      2.72 o 
   8  -5   1       18.63       17.21      2.60 o 
 -11  -4   1      155.35      151.38      4.02 o 
 -10  -4   1       57.38       59.02      2.95 o 
  -9  -4   1      167.80      183.30      4.16 o 
  -8  -4   1       15.43       13.38      2.20 o 
  -7  -4   1        3.33        5.58      1.92 o 
  -6  -4   1       10.74        8.94      1.99 o 
  -5  -4   1      266.55      257.21      3.15 o 
  -4  -4   1       29.45       30.28      1.26 o 
  -3  -4   1      188.28      181.96      2.48 o 
  -2  -4   1       61.16       61.41      1.79 o 
  -1  -4   1       58.09       59.50      1.81 o 
   0  -4   1       74.93       74.84      1.92 o 
   1  -4   1      217.13      213.81      2.65 o 
   2  -4   1      178.40      184.08      5.49 o 
   3  -4   1      177.21      172.93      2.43 o 
   4  -4   1        5.65        4.29      1.24 o 
   5  -4   1       49.11       47.18      1.75 o 
   6  -4   1      193.45      184.33      6.51 o 
   7  -4   1       63.86       63.36      2.66 o 
   8  -4   1       76.58       73.57      2.90 o 
   9  -4   1       65.32       66.09      2.76 o 
  10  -4   1       17.79       19.57      2.63 o 
  -6  -3   1      216.40      212.76      3.49 o 
  -5  -3   1       68.97       64.18      1.68 o 
  -4  -3   1       20.44       17.79      0.97 o 
  -3  -3   1      111.37      118.20      1.94 o 
  -2  -3   1      208.81      191.41      1.71 o 
  -1  -3   1      196.12      211.60      3.03 o 
   0  -3   1      161.09      166.69      3.60 o 
   1  -3   1      521.57      562.90      8.09 o 
   2  -3   1      134.34      126.52      1.46 o 
   3  -3   1      148.59      148.67      1.53 o 
   4  -3   1      716.27      725.31      3.75 o 
   5  -3   1       95.21       93.29      1.77 o 
   6  -3   1      524.57      502.63      4.92 o 
   7  -3   1       52.81       50.33      2.24 o 
  -6  -2   1      349.80      338.23      2.84 o 
  -5  -2   1      841.93      827.61      4.30 o 
  -4  -2   1      365.04      360.93      2.95 o 
  -3  -2   1      701.73      685.60      3.87 o 
  -2  -2   1       13.47       15.46      0.76 o 
  -1  -2   1      232.04      235.28      1.57 o 
   0  -2   1      845.30      833.91     10.01 o 
   1  -2   1     1936.18     1935.44      5.95 o 
   2  -2   1      738.84      769.73      3.92 o 
   3  -2   1       74.92       76.58      1.96 o 
   4  -2   1      288.38      306.39      1.92 o 
   5  -2   1      201.94      205.51      2.09 o 
   6  -2   1      141.46      140.57      1.65 o 
   7  -2   1      362.88      364.57      3.77 o 
   8  -2   1       41.51       42.69      2.02 o 
   9  -2   1        5.58        6.27      1.65 o 
  10  -2   1       47.21       47.91      2.15 o 
  11  -2   1      123.09      129.26      3.20 o 
  12  -2   1       48.68       35.80      2.22 o 
 -14  -1   1       15.39       13.18      2.57 o 
 -13  -1   1      115.00      118.85      3.48 o 
 -12  -1   1       68.74       69.99      2.70 o 
 -11  -1   1       53.61       49.55      2.36 o 
 -10  -1   1        5.72        6.27      1.78 o 
  -9  -1   1      319.83      328.98      4.18 o 
  -8  -1   1       50.37       49.77      2.10 o 
  -7  -1   1      664.03      652.65      4.81 o 
  -6  -1   1       46.65       41.40      1.56 o 
  -5  -1   1      693.53      702.10      4.24 o 
  -4  -1   1      717.00      746.42      3.87 o 
  -1  -1   1     3084.96     3089.47     47.32 o 
   0  -1   1     1758.04     1737.28      5.89 o 
   1  -1   1       89.03       97.37      3.07 o 
   2  -1   1     3871.08     3797.50     14.05 o 
   3  -1   1      113.69       94.50      1.02 o 
   4  -1   1      143.45      169.07      1.30 o 
   5  -1   1     1762.74     1772.43      7.44 o 
   6  -1   1       11.85       12.96      1.26 o 
   7  -1   1      527.42      525.54      4.43 o 
   8  -1   1      474.01      457.78      4.56 o 
   9  -1   1      111.41      103.48      2.67 o 
  10  -1   1       73.18       70.47      2.59 o 
  11  -1   1      150.59      148.99      3.41 o 
  12  -1   1       17.41       16.62      2.14 o 
  13  -1   1        4.70        7.30      2.11 o 
 -14   0   1       77.04       72.44      3.37 o 
 -13   0   1       10.94        6.82      2.20 o 
 -12   0   1      238.15      245.71      4.39 o 
 -11   0   1       25.35       26.24      2.31 o 
 -10   0   1      709.28      728.23      6.38 o 
  -9   0   1       10.45       12.29      1.96 o 
  -8   0   1       77.72       64.43      2.23 o 
  -7   0   1       56.46       62.33      1.97 o 
  -6   0   1     1969.41     2032.78      7.70 o 
  -5   0   1      507.63      508.38      3.58 o 
  -4   0   1     1284.80     1346.96      5.06 o 
  -3   0   1      159.76      172.31      1.73 o 
  -2   0   1      743.87      786.56      2.73 o 
   1   0   1      835.17      549.30      2.39 o 
   2   0   1     1022.38     1058.63     17.95 o 
   3   0   1        5.88        7.22      1.04 o 
   4   0   1      586.67      596.77      3.55 o 
   5   0   1      309.54      312.45      3.00 o 
   6   0   1      597.71      579.80      4.33 o 
   7   0   1      236.23      256.85      3.41 o 
   8   0   1      597.69      579.09      5.15 o 
   9   0   1       27.77       28.99      2.10 o 
  10   0   1       23.41       27.26      2.03 o 
  11   0   1       13.31       14.63      2.15 o 
  12   0   1       44.04       53.03      2.79 o 
  13   0   1       33.88       32.70      2.36 o 
 -14   1   1       14.61       18.63      2.68 o 
 -13   1   1      116.31      115.45      3.68 o 
 -12   1   1       66.82       70.25      3.04 o 
 -11   1   1       52.21       57.92      2.78 o 
 -10   1   1        6.23        4.74      2.00 o 
  -9   1   1      316.42      332.83      4.29 o 
  -8   1   1       47.22       46.72      2.10 o 
  -7   1   1      660.33      666.74      5.03 o 
  -6   1   1       45.87       44.87      1.68 o 
  -5   1   1      681.64      696.74      4.26 o 
  -4   1   1      716.49      742.29      3.93 o 
  -3   1   1     3352.79     3323.98     27.70 o 
  -2   1   1      547.12      531.67      2.37 o 
  -1   1   1     3111.83     3098.11     21.25 o 
   0   1   1     1749.43     1752.59     14.35 o 
   1   1   1       82.93       93.26      1.06 o 
   2   1   1     3842.06     3973.64     30.55 o 
   3   1   1      117.07       99.66      2.87 o 
   4   1   1      142.86      172.56      1.50 o 
   5   1   1     1731.01     1782.20      7.11 o 
   6   1   1       10.44       12.33      1.52 o 
   7   1   1      521.04      532.59      4.70 o 
   8   1   1      478.92      469.82      4.82 o 
   9   1   1      116.00      108.66      2.92 o 
  10   1   1       71.21       71.86      2.61 o 
  11   1   1      151.76      157.28      3.64 o 
  12   1   1       17.28       17.76      2.39 o 
  13   1   1        5.00        2.49      1.90 o 
 -13   2   1       54.69       60.39      2.94 o 
 -12   2   1        0.96       -0.58      1.93 o 
 -11   2   1       19.36       23.75      2.26 o 
 -10   2   1      201.96      193.86      3.69 o 
  -9   2   1       11.43       14.08      1.91 o 
  -8   2   1      100.31       98.58      2.64 o 
  -7   2   1       10.84       10.42      1.68 o 
  -6   2   1      357.24      365.69      3.67 o 
  -5   2   1      845.21      837.33      4.81 o 
  -4   2   1      367.65      360.69      2.93 o 
  -3   2   1      711.68      690.46      3.54 o 
  -2   2   1       12.18       13.84      0.57 o 
  -1   2   1      235.64      234.86      2.50 o 
   0   2   1      831.66      825.30      3.11 o 
   1   2   1     1951.13     1944.15      4.47 o 
   2   2   1      711.85      755.85      3.00 o 
   3   2   1       82.02       83.83      1.02 o 
   4   2   1      294.72      303.92      1.90 o 
   5   2   1      209.76      214.77      2.89 o 
   6   2   1      141.09      140.98      2.63 o 
   7   2   1      365.19      366.12      4.15 o 
   8   2   1       38.49       35.01      2.08 o 
   9   2   1        6.49        4.55      1.87 o 
  10   2   1       46.64       45.53      2.42 o 
  11   2   1      123.98      127.34      3.47 o 
  12   2   1       48.56       54.98      2.88 o 
  13   2   1       56.65       65.62      3.24 o 
 -12   3   1       91.14      104.64      3.36 o 
 -11   3   1       29.88       27.90      2.33 o 
 -10   3   1       20.13       21.85      2.10 o 
  -9   3   1       53.56       52.43      2.30 o 
  -8   3   1      246.89      241.56      3.73 o 
  -7   3   1       67.95       68.50      2.30 o 
  -6   3   1      217.39      216.79      3.08 o 
  -5   3   1       69.51       69.81      1.84 o 
  -4   3   1       19.69       18.31      0.90 o 
  -3   3   1      114.82      116.72      1.74 o 
  -2   3   1      205.80      182.90      1.95 o 
  -1   3   1      200.23      211.77      1.36 o 
   0   3   1      167.53      167.89      1.72 o 
   3   3   1      151.66      143.91      2.28 o 
   4   3   1      720.41      710.50      4.92 o 
   5   3   1       97.71       95.40      2.31 o 
   6   3   1      528.49      517.24      4.82 o 
   7   3   1       54.17       49.64      2.14 o 
   8   3   1       43.72       45.22      2.12 o 
   9   3   1        3.18        5.17      1.90 o 
  10   3   1      111.31      115.71      3.31 o 
  11   3   1       10.88       10.84      2.13 o 
  12   3   1        8.78       11.84      2.30 o 
  -9   4   1      168.14      177.12      3.82 o 
  -8   4   1       14.47       13.54      1.86 o 
  -7   4   1        3.58        4.40      1.55 o 
   5   4   1       50.31       50.10      2.00 o 
   6   4   1      194.34      175.16      3.17 o 
   7   4   1       64.71       65.54      2.35 o 
   8   4   1       76.34       77.10      2.68 o 
   9   4   1       64.25       56.48      2.41 o 
  10   4   1       19.02       16.10      2.19 o 
  -4  -6   2       31.93       20.58      2.80 o 
  -3  -6   2        5.66       -0.75      2.64 o 
  -2  -6   2        8.19        5.53      2.25 o 
  -1  -6   2        9.00        7.63      2.34 o 
   0  -6   2       26.81       35.21      2.88 o 
   1  -6   2       27.85       31.17      3.06 o 
   2  -6   2       20.57       17.88      2.69 o 
   3  -6   2       11.35       16.29      3.01 o 
  -8  -5   2        3.83        0.90      2.26 o 
  -7  -5   2        0.75        3.38      2.31 o 
  -6  -5   2        8.79        6.75      2.33 o 
  -5  -5   2       37.06       41.36      2.51 o 
  -4  -5   2       63.31       70.60      2.86 o 
  -3  -5   2       50.53       49.66      2.67 o 
  -2  -5   2      214.40      218.01      4.23 o 
  -1  -5   2      131.55      131.81      2.57 o 
   0  -5   2       94.10       87.60      2.33 o 
   1  -5   2       63.52       58.51      2.65 o 
   2  -5   2       79.22       73.65      9.47 o 
   3  -5   2       45.78       51.90      4.23 o 
   4  -5   2       11.97        9.86      2.45 o 
   5  -5   2       25.34       32.83      2.75 o 
   6  -5   2       39.64       33.10      2.71 o 
   7  -5   2        0.05       -0.23      1.73 o 
   8  -5   2        9.62       12.16      2.45 o 
 -11  -4   2       16.76       17.77      2.62 o 
 -10  -4   2       20.94       21.24      2.28 o 
  -9  -4   2      103.71      106.13      3.49 o 
  -8  -4   2       21.90       23.33      2.36 o 
  -7  -4   2        0.58        1.99      1.88 o 
  -6  -4   2       23.17       24.67      1.36 o 
  -5  -4   2      242.70      239.77      4.18 o 
  -4  -4   2      368.10      370.23      5.08 o 
  -3  -4   2      673.83      681.76      6.01 o 
  -2  -4   2      156.23      152.79      2.37 o 
  -1  -4   2       69.56       73.64      1.92 o 
   0  -4   2       36.85       33.72      1.61 o 
   1  -4   2      171.56      175.98      4.08 o 
   2  -4   2      148.67      145.25      2.30 o 
   3  -4   2      174.30      167.70      2.37 o 
   4  -4   2       29.95       24.27      1.20 o 
   5  -4   2       39.90       34.64      2.23 o 
   6  -4   2       26.43       29.03      1.56 o 
   7  -4   2      119.87      122.58      5.99 o 
   8  -4   2       25.10       26.18      2.28 o 
   9  -4   2        4.55        5.14      1.82 o 
  10  -4   2        0.87        3.57      2.29 o 
  -6  -3   2     1293.23     1232.66     16.26 o 
  -5  -3   2       82.75       79.36      2.24 o 
  -4  -3   2      205.09      206.88      2.18 o 
  -3  -3   2       91.88       95.84      1.62 o 
  -2  -3   2      105.40      102.40      1.39 o 
  -1  -3   2      188.81      184.65      2.13 o 
   0  -3   2     1260.15     1299.62      4.91 o 
   1  -3   2        1.80        3.36      1.11 o 
   2  -3   2       25.81       28.39      1.19 o 
   3  -3   2      120.80      117.42      2.24 o 
   4  -3   2      293.49      293.65      3.62 o 
   5  -3   2      300.67      295.80      3.93 o 
   6  -3   2      176.17      171.79      2.23 o 
   7  -3   2       98.82       85.68     14.17 o 
  -3  -2   2      245.48      246.36      2.68 o 
  -2  -2   2      189.52      194.19      2.27 o 
  -1  -2   2      254.43      264.25      2.77 o 
   0  -2   2      421.66      424.45     10.26 o 
   1  -2   2      680.20      697.23      3.20 o 
   2  -2   2     2399.39     2454.65      5.14 o 
   3  -2   2      600.65      589.02      2.19 o 
   4  -2   2     1380.77     1392.43      6.02 o 
   5  -2   2      256.12      253.85      1.92 o 
   6  -2   2      110.90      109.43      1.48 o 
   7  -2   2      271.55      264.05      3.17 o 
   8  -2   2       94.36       90.32      2.32 o 
   9  -2   2        3.32        3.18      1.31 o 
  10  -2   2        9.82        8.73      1.43 o 
 -14  -1   2        7.44       14.50      2.47 o 
 -13  -1   2       64.26       77.71      3.17 o 
 -12  -1   2        8.48        9.48      2.27 o 
 -11  -1   2       51.05       48.69      2.59 o 
 -10  -1   2      130.24      122.87      3.16 o 
  -9  -1   2       29.59       25.82      2.15 o 
  -8  -1   2       59.08       60.76      2.19 o 
  -7  -1   2      817.70      822.93      5.53 o 
  -6  -1   2      348.69      347.86      3.37 o 
  -1  -1   2      640.36      657.60      2.73 o 
   0  -1   2     1866.50     1145.95     13.71 o 
   1  -1   2     8113.87     7731.38    145.07 o 
   2  -1   2     5446.15     5376.72     44.56 o 
   3  -1   2      229.28      245.40      1.43 o 
   4  -1   2     1326.45     1348.20      9.44 o 
   5  -1   2      498.05      500.07      2.24 o 
   6  -1   2       77.98       82.29      1.89 o 
   7  -1   2      511.39      507.84      4.36 o 
   8  -1   2      392.56      392.64      4.24 o 
   9  -1   2       77.94       74.42      2.40 o 
  10  -1   2       23.64       25.17      1.94 o 
  11  -1   2       50.28       49.97      2.33 o 
  12  -1   2        1.87        2.78      1.70 o 
  13  -1   2        6.60        6.51      1.89 o 
 -14   0   2       24.90       21.25      2.55 o 
 -13   0   2       40.70       38.16      2.61 o 
 -12   0   2        4.23        7.33      2.22 o 
 -11   0   2        0.04        1.18      1.82 o 
 -10   0   2      313.73      316.54      4.37 o 
  -9   0   2      112.32      106.86      2.82 o 
  -8   0   2      528.01      513.96      4.73 o 
  -7   0   2       34.32       44.93      1.84 o 
  -6   0   2      288.84      299.81      3.15 o 
  -5   0   2     1796.68     1811.69      6.47 o 
  -4   0   2     3652.17     3592.32      8.20 o 
  -3   0   2      363.93      375.72      2.59 o 
  -2   0   2     4538.28     4295.74     26.07 o 
  -1   0   2     5600.48     5377.37     26.59 o 
   0   0   2        0.19        0.94      0.76 o 
   1   0   2     3203.31     3241.60     23.55 o 
   2   0   2      434.50      428.50      7.14 o 
   3   0   2       11.53       14.31      0.85 o 
   4   0   2       11.82       16.55      1.51 o 
   5   0   2       67.97       65.75      1.68 o 
   6   0   2      630.42      621.39      4.59 o 
   7   0   2      921.12      942.43      6.06 o 
   8   0   2       90.28       80.82      2.44 o 
   9   0   2       43.22       44.67      2.22 o 
  10   0   2       83.39       85.31      2.76 o 
  11   0   2       72.64       77.02      2.87 o 
  12   0   2        1.21        0.47      1.76 o 
  13   0   2        0.71        3.02      2.34 o 
 -14   1   2        7.02        5.36      2.40 o 
 -13   1   2       65.43       70.26      3.08 o 
 -12   1   2        9.23        9.76      1.98 o 
 -11   1   2       56.01       51.68      2.60 o 
 -10   1   2      128.79      132.11      3.14 o 
  -9   1   2       30.27       29.22      2.21 o 
  -8   1   2       58.87       58.35      2.15 o 
  -7   1   2      808.61      814.02      5.42 o 
  -6   1   2      340.02      356.23      3.36 o 
  -5   1   2     1660.73     1714.67      6.35 o 
  -4   1   2      146.79      171.18      1.99 o 
  -3   1   2      195.23      187.16      7.06 o 
  -2   1   2     1416.45     1386.08     11.13 o 
  -1   1   2      614.56      646.98      2.97 o 
   0   1   2     1864.15     1781.45      4.45 o 
   1   1   2     8101.78     7789.38     38.92 o 
   3   1   2      224.14      250.61      1.70 o 
   4   1   2     1330.37     1357.40      4.04 o 
   5   1   2      504.59      517.21      8.56 o 
   6   1   2       81.89       85.24      2.23 o 
   7   1   2      510.30      487.67      4.63 o 
   8   1   2      398.40      390.30      4.55 o 
   9   1   2       76.01       74.26      2.73 o 
  10   1   2       24.61       23.70      2.16 o 
  11   1   2       50.42       51.20      2.65 o 
  12   1   2        1.60        0.72      2.09 o 
  13   1   2        5.98        9.02      2.40 o 
 -13   2   2       55.20       56.28      2.94 o 
 -12   2   2       39.78       44.34      2.68 o 
 -11   2   2       48.96       48.24      2.56 o 
 -10   2   2       84.92       80.36      2.72 o 
  -9   2   2      317.36      319.61      4.23 o 
  -8   2   2      185.16      173.30      3.08 o 
  -7   2   2      163.40      160.75      2.77 o 
  -6   2   2      112.31      117.63      2.24 o 
  -5   2   2      106.18      110.40      1.95 o 
  -4   2   2      339.16      346.04      2.10 o 
  -3   2   2      255.63      259.15      1.63 o 
  -2   2   2      178.15      185.36      2.04 o 
  -1   2   2      266.47      264.94      2.25 o 
   0   2   2      415.55      417.72      2.64 o 
   1   2   2      672.98      678.02      3.27 o 
   2   2   2     2418.00     2474.99      6.34 o 
   3   2   2      584.82      590.38     15.74 o 
   4   2   2     1362.68     1384.06      4.25 o 
   5   2   2      265.30      262.22      2.12 o 
   6   2   2      111.42      113.98      2.53 o 
   7   2   2      274.39      271.15      3.88 o 
   8   2   2       97.96      100.00      2.86 o 
   9   2   2        4.16        1.05      1.79 o 
  10   2   2        9.63        8.73      1.95 o 
  11   2   2      103.76      106.27      3.28 o 
  12   2   2       16.06       18.79      2.46 o 
 -12   3   2       19.49       22.25      2.33 o 
 -11   3   2       69.79       71.94      2.67 o 
 -10   3   2       98.40      100.42      2.83 o 
  -9   3   2       71.42       76.70      2.46 o 
  -8   3   2       31.71       31.78      1.92 o 
  -7   3   2      341.96      341.08      2.92 o 
  -6   3   2     1306.93     1235.33      4.88 o 
  -5   3   2       83.62       76.63      1.37 o 
  -4   3   2      209.78      206.24      2.24 o 
  -3   3   2       90.97       93.07      1.89 o 
  -2   3   2      105.03       93.87      1.76 o 
  -1   3   2      185.09      176.30      2.13 o 
   0   3   2     1258.29     1195.13      4.67 o 
   1   3   2        2.14        3.73      0.86 o 
   3   3   2      119.40      126.89      2.40 o 
   4   3   2      299.56      298.33      3.48 o 
   5   3   2      297.87      284.17      3.58 o 
   6   3   2      169.13      168.81      3.14 o 
   7   3   2       97.23       96.27      2.72 o 
   8   3   2       18.16       13.96      2.03 o 
   9   3   2       31.47       30.94      2.26 o 
  10   3   2       43.67       46.63      2.50 o 
  11   3   2       23.56       24.77      2.39 o 
 -11   4   2       16.95       18.34      2.35 o 
 -10   4   2       21.11       23.89      2.31 o 
  -9   4   2      104.46       99.71      3.15 o 
  -8   4   2       22.15       19.33      1.89 o 
  -7   4   2        0.24        1.13      1.40 o 
  -6   4   2       22.72       22.54      1.65 o 
   3   4   2      173.62      165.20      2.82 o 
   4   4   2       29.74       24.17      1.65 o 
   5   4   2       39.18       32.81      1.82 o 
   6   4   2       27.02       29.05      1.97 o 
   7   4   2      117.62      112.47      3.01 o 
   8   4   2       23.29       22.69      2.19 o 
   9   4   2        4.04        7.67      1.79 o 
  10   4   2        0.83       -1.13      2.05 o 
  -4  -6   3        6.87        3.10      2.37 o 
  -3  -6   3       42.84       47.92      3.26 o 
  -2  -6   3       26.24       31.31      2.90 o 
  -1  -6   3        9.01       12.68      2.85 o 
   0  -6   3       20.83       15.97      2.60 o 
   1  -6   3        9.47        3.53      2.72 o 
   2  -6   3       29.59       30.73      2.85 o 
  -8  -5   3       20.73       19.75      2.78 o 
  -7  -5   3       12.53       13.56      2.17 o 
  -6  -5   3       19.45       21.78      3.37 o 
  -5  -5   3       21.64       29.35      2.30 o 
  -4  -5   3      183.96      180.69      3.96 o 
  -3  -5   3       11.77       14.48      2.16 o 
  -2  -5   3        0.89        1.09      1.87 o 
  -1  -5   3        6.33        6.39      2.18 o 
   0  -5   3       41.08       43.82      2.80 o 
   1  -5   3       32.99       28.63      2.75 o 
   2  -5   3       91.37       88.36      3.48 o 
   3  -5   3        4.01        1.93      2.18 o 
   4  -5   3       46.18       46.57      3.05 o 
   5  -5   3       24.82       22.68      2.61 o 
   6  -5   3       49.17       57.44      3.28 o 
   7  -5   3       36.52       38.41      4.95 o 
 -11  -4   3       60.19       64.87      3.39 o 
 -10  -4   3        3.22        1.63      1.87 o 
  -9  -4   3       49.39       54.57      2.96 o 
  -8  -4   3       34.97       35.58      2.51 o 
  -7  -4   3       76.01       77.91      2.90 o 
  -6  -4   3        6.43        7.67      1.62 o 
  -5  -4   3        1.10        2.00      1.27 o 
  -4  -4   3      106.09      106.67      2.04 o 
  -3  -4   3      257.45      251.67      4.01 o 
  -2  -4   3      240.65      242.67      3.97 o 
  -1  -4   3      174.91      170.66      3.43 o 
   0  -4   3       53.72       49.43      2.47 o 
   1  -4   3      146.97      141.52      3.30 o 
   2  -4   3       22.63       21.75      2.17 o 
   3  -4   3       74.66       70.80      2.87 o 
   4  -4   3       94.55       87.72      2.48 o 
   5  -4   3       70.25       70.91      1.92 o 
   6  -4   3       14.27       12.12      1.40 o 
   7  -4   3       12.13        9.70      2.10 o 
   8  -4   3       29.01       30.56      2.31 o 
   9  -4   3       24.65       25.09      2.39 o 
  -7  -3   3      174.10      176.90      3.40 o 
  -6  -3   3        4.51        2.73      1.14 o 
  -5  -3   3      312.72      307.88      2.67 o 
  -4  -3   3      299.41      310.79      2.63 o 
  -3  -3   3       19.41       17.90      1.16 o 
  -2  -3   3       26.18       24.08      1.81 o 
  -1  -3   3      281.20      282.06      3.61 o 
   0  -3   3       76.72       78.37      2.34 o 
   1  -3   3       95.09       95.57      2.47 o 
   2  -3   3      193.91      187.84      3.11 o 
   3  -3   3       48.74       47.73      1.41 o 
   4  -3   3      271.10      260.90      2.49 o 
   5  -3   3       19.89       20.15      1.33 o 
   6  -3   3       57.19       61.04      1.63 o 
   7  -3   3       59.24       46.40      2.24 o 
   8  -3   3        6.46       10.64      1.91 o 
  -5  -2   3      174.69      160.33      1.65 o 
  -4  -2   3       31.17       28.49      0.69 o 
  -3  -2   3      669.62      685.26      4.22 o 
  -2  -2   3       82.32       87.99      1.74 o 
   1  -2   3      252.52      266.69      2.92 o 
   2  -2   3     1026.10     1061.50      3.72 o 
   3  -2   3      130.88      127.91      1.01 o 
   4  -2   3       28.57       26.54      1.18 o 
   5  -2   3       67.17       62.72      2.60 o 
   6  -2   3        0.96        0.10      0.74 o 
 -11  -1   3      177.45      188.77      3.74 o 
 -10  -1   3       39.77       38.69      2.32 o 
  -4  -1   3      737.23      821.32      3.54 o 
  -3  -1   3      461.16      452.47      2.35 o 
  -2  -1   3      724.74      747.14      2.70 o 
  -1  -1   3      328.26      341.45      1.37 o 
   0  -1   3       13.11       10.41      0.79 o 
   1  -1   3     1388.93     1327.40      4.07 o 
   2  -1   3       10.24       17.07      0.61 o 
   3  -1   3     1332.76     1394.74      2.89 o 
   4  -1   3       91.78      105.58      1.13 o 
   5  -1   3       32.73       27.03      3.63 o 
   6  -1   3      197.20      201.77      2.77 o 
   7  -1   3      182.02      185.34      2.93 o 
   8  -1   3      195.93      190.17      3.13 o 
   9  -1   3       43.30       49.45      2.21 o 
  10  -1   3       31.41       27.93      2.00 o 
  11  -1   3        0.85        1.28      1.81 o 
  12  -1   3       14.31       13.14      2.17 o 
  13  -1   3        4.74        5.40      1.60 o 
 -14   0   3      167.36      166.70      4.37 o 
 -13   0   3       52.89       55.22      2.87 o 
 -12   0   3      176.21      177.29      3.93 o 
 -11   0   3        4.59        6.18      2.02 o 
 -10   0   3        0.48        0.94      1.87 o 
  -9   0   3       23.80       19.66      2.10 o 
  -8   0   3      725.08      752.13      5.62 o 
  -7   0   3        0.03        3.89      1.53 o 
  -6   0   3      172.78      157.50      2.45 o 
  -5   0   3      952.90     1051.95      5.18 o 
  -4   0   3        0.21        0.40      1.03 o 
  -3   0   3      189.56      174.67      1.88 o 
  -2   0   3     1184.54     1130.97      3.94 o 
  -1   0   3      299.57      347.03      2.30 o 
   0   0   3     3914.18     3807.49     28.00 o 
   1   0   3     3232.59     3108.78      6.92 o 
   2   0   3        6.15        5.75      0.76 o 
   3   0   3      274.76      273.24      5.66 o 
   4   0   3      539.46      513.07      5.04 o 
   5   0   3      260.43      273.57      2.17 o 
   6   0   3     1213.08     1180.17      6.34 o 
   7   0   3        5.77        3.16      1.59 o 
   8   0   3        4.05        3.07      1.72 o 
   9   0   3      119.16      132.32      3.15 o 
  10   0   3        4.56        5.25      1.84 o 
  11   0   3        3.13        2.12      1.94 o 
  12   0   3       17.53       19.37      2.34 o 
  13   0   3        8.13        5.72      2.27 o 
 -14   1   3        2.68        0.92      2.20 o 
 -13   1   3       23.05       24.13      2.47 o 
 -12   1   3       62.58       62.97      2.67 o 
 -11   1   3      177.79      182.67      3.71 o 
 -10   1   3       37.69       32.65      2.22 o 
  -9   1   3      461.88      481.05      4.98 o 
  -8   1   3      299.18      301.68      3.77 o 
  -7   1   3        3.56        4.98      1.40 o 
  -6   1   3       34.71       39.37      1.54 o 
  -5   1   3      890.69      929.94      4.30 o 
  -4   1   3      746.06      854.88      3.02 o 
  -3   1   3      455.28      447.14      3.69 o 
  -2   1   3      727.88      760.42      3.76 o 
  -1   1   3      320.34      341.57      2.54 o 
   0   1   3       16.30       12.31      1.06 o 
   1   1   3     1375.43     1318.21      4.77 o 
   2   1   3       12.15       18.77      1.13 o 
   3   1   3     1295.60     1349.41     62.73 o 
   4   1   3      100.53      111.62      3.22 o 
   5   1   3       34.44       34.72      1.11 o 
   6   1   3      202.16      201.65      2.15 o 
   7   1   3      181.66      182.91      3.28 o 
   8   1   3      194.58      189.96      3.51 o 
   9   1   3       41.21       43.62      2.45 o 
  10   1   3       34.24       30.82      2.15 o 
  11   1   3        0.93        1.68      2.04 o 
  12   1   3       14.14       16.75      2.46 o 
  13   1   3        4.47        1.54      2.40 o 
 -13   2   3       39.55       40.63      2.57 o 
 -12   2   3       18.75       20.13      2.21 o 
 -11   2   3       11.89       12.98      2.05 o 
 -10   2   3       56.09       58.66      2.37 o 
  -9   2   3      272.01      278.75      3.95 o 
  -8   2   3      110.95      110.85      2.65 o 
  -7   2   3      114.65      113.70      2.42 o 
  -6   2   3      172.95      170.59      1.89 o 
  -5   2   3      169.84      165.93      2.49 o 
  -4   2   3       33.09       31.64      0.88 o 
  -3   2   3      659.42      680.70      5.80 o 
  -2   2   3       74.70       80.99      1.38 o 
  -1   2   3      114.50      139.05      1.91 o 
   0   2   3      166.60      174.43      2.01 o 
   1   2   3      262.56      278.55      2.48 o 
   2   2   3     1028.97     1052.30      4.81 o 
   3   2   3      122.09      120.61      1.93 o 
   4   2   3       31.93       30.11      1.19 o 
   5   2   3       65.55       59.78      3.42 o 
   6   2   3        1.34        1.08      1.03 o 
   7   2   3      189.45      192.88      3.49 o 
   8   2   3      343.32      342.64      4.67 o 
   9   2   3       17.70       19.82      2.21 o 
  10   2   3        4.56        5.43      2.04 o 
  11   2   3        8.76        8.40      2.11 o 
  12   2   3       25.39       22.89      2.26 o 
 -12   3   3       38.59       40.94      4.25 o 
 -11   3   3       34.91       35.20      1.74 o 
 -10   3   3      137.03      138.89      2.42 o 
  -9   3   3        8.03        7.87      1.85 o 
  -8   3   3       11.35       10.56      1.17 o 
  -7   3   3      172.18      165.87      4.17 o 
  -6   3   3        4.56        2.38      0.93 o 
  -5   3   3      311.17      299.45      3.58 o 
  -4   3   3      297.74      296.65      3.38 o 
  -3   3   3       19.48       15.85      1.37 o 
  -2   3   3       27.73       24.29      1.30 o 
  -1   3   3      282.71      263.51      2.75 o 
   0   3   3       80.82       84.22      1.70 o 
   1   3   3       98.20       97.76      1.76 o 
   2   3   3      198.34      185.76      2.29 o 
   4   3   3      272.06      263.90      3.52 o 
   5   3   3       18.01       19.37      1.85 o 
   6   3   3       59.37       58.82      2.27 o 
   7   3   3       61.11       49.87      2.42 o 
   8   3   3        7.38        7.33      1.85 o 
   9   3   3       19.86       16.32      2.08 o 
  10   3   3       10.76        9.73      2.17 o 
  11   3   3       29.55       27.75      2.31 o 
 -11   4   3       59.47       65.02      2.81 o 
 -10   4   3        3.33        6.58      1.96 o 
  -9   4   3       50.05       44.75      2.33 o 
  -8   4   3       34.72       35.56      2.18 o 
  -7   4   3       74.19       69.20      2.39 o 
  -6   4   3        6.69        8.78      1.63 o 
   3   4   3       74.00       81.44      2.50 o 
   4   4   3       96.21       87.89      2.44 o 
   5   4   3       71.91       73.35      2.41 o 
   6   4   3       14.24       17.73      1.97 o 
   7   4   3       12.12       13.17      1.89 o 
   8   4   3       30.12       31.74      2.20 o 
   9   4   3       25.33       14.89      2.19 o 
  -3  -6   4       12.79       18.83      2.73 o 
  -2  -6   4       31.59       32.33      2.88 o 
  -1  -6   4       86.24       89.65      3.68 o 
   0  -6   4       29.03       27.18      2.92 o 
   1  -6   4        4.38        7.78      2.87 o 
  -8  -5   4       18.96       16.37      2.48 o 
  -7  -5   4        8.22        8.53      2.39 o 
  -6  -5   4       14.75       17.13      1.63 o 
  -5  -5   4        0.78        3.75      1.93 o 
  -4  -5   4      178.74      183.85      3.93 o 
  -3  -5   4      200.99      211.62      4.42 o 
  -2  -5   4      118.40      108.04      3.49 o 
  -1  -5   4       39.23       38.43      2.48 o 
   0  -5   4        4.10        7.73      2.31 o 
   1  -5   4        6.10        8.33      2.28 o 
   2  -5   4       27.06       29.76      2.82 o 
   3  -5   4       19.45       18.19      2.37 o 
   4  -5   4       18.77       17.77      2.63 o 
   5  -5   4       16.67       21.49      2.75 o 
   6  -5   4       26.59       28.07      2.58 o 
 -11  -4   4       64.43       68.48      3.25 o 
 -10  -4   4        7.40        5.65      2.23 o 
  -9  -4   4        3.81        7.18      2.00 o 
  -8  -4   4      162.09      169.06      3.80 o 
  -7  -4   4       52.41       45.25      1.63 o 
  -6  -4   4       99.06      101.99      2.20 o 
  -5  -4   4      563.22      556.07      4.03 o 
  -4  -4   4      135.04      131.72      3.68 o 
  -3  -4   4       38.04       36.14      2.26 o 
  -2  -4   4      176.28      195.27      3.72 o 
  -1  -4   4       11.95       11.84      2.00 o 
   0  -4   4       30.34       25.19      2.20 o 
   1  -4   4      183.17      184.45      3.68 o 
   2  -4   4       23.30       21.47      2.11 o 
   3  -4   4       11.29       10.85      1.84 o 
   4  -4   4       73.40       75.24      2.91 o 
   5  -4   4       14.24       14.85      1.40 o 
   6  -4   4      108.11       95.71      2.06 o 
   7  -4   4        9.01        9.67      1.80 o 
   8  -4   4       41.64       35.47      2.44 o 
   9  -4   4        0.66        0.54      1.48 o 
  -7  -3   4       32.91       32.99      2.11 o 
  -6  -3   4        9.86        6.82      1.75 o 
  -5  -3   4       56.47       58.01      2.22 o 
  -4  -3   4       37.76       34.71      1.81 o 
  -3  -3   4      208.16      193.96      2.97 o 
  -1  -3   4       22.41       24.35      1.91 o 
   0  -3   4       35.23       41.38      2.10 o 
   1  -3   4      128.61      145.05      2.89 o 
   2  -3   4       58.35       60.98      2.29 o 
   3  -3   4      101.27      103.03      1.76 o 
   4  -3   4       53.25       50.36      1.47 o 
   5  -3   4       81.15       83.03      2.58 o 
   6  -3   4      119.38      106.53     17.71 o 
   7  -3   4       31.99       30.44      2.07 o 
   8  -3   4       86.25       83.01      2.65 o 
   9  -3   4       12.02        9.88      1.97 o 
  10  -3   4        2.22        0.07      1.67 o 
  -4  -2   4      527.58      535.49     10.14 o 
  -3  -2   4      124.36      136.69      4.17 o 
  -2  -2   4      478.51      495.52      1.84 o 
  -1  -2   4      135.77      145.13      1.46 o 
   0  -2   4       82.94       80.30      1.27 o 
   1  -2   4      686.28      706.41      3.69 o 
   2  -2   4      452.19      463.74      2.88 o 
   3  -2   4      514.87      521.11      5.12 o 
   4  -2   4      146.16      147.59      3.14 o 
   5  -2   4       89.79       91.15      1.98 o 
  -7  -1   4      311.37      301.58      3.18 o 
  -6  -1   4      138.10      130.75      2.05 o 
  -5  -1   4      706.58      744.42      3.91 o 
  -4  -1   4      330.75      310.36      2.41 o 
  -3  -1   4      774.49      768.04      3.37 o 
  -2  -1   4      128.27      121.55      1.44 o 
  -1  -1   4     1163.29     1164.76      5.72 o 
   0  -1   4       21.20       19.25      0.98 o 
   1  -1   4      473.03      475.79      4.18 o 
   2  -1   4     1038.56     1058.22      2.37 o 
   3  -1   4      103.05       94.81      1.21 o 
   4  -1   4       14.76       13.89      0.62 o 
   5  -1   4      136.61      128.60      2.17 o 
   6  -1   4       30.73       29.94      1.62 o 
   7  -1   4       75.96       73.42      2.14 o 
   8  -1   4      147.76      154.84      3.03 o 
   9  -1   4       19.05       15.79      1.80 o 
  10  -1   4        3.87        6.29      1.71 o 
  11  -1   4        4.50        4.56      1.75 o 
  12  -1   4       65.98       50.46      2.53 o 
 -14   0   4       16.79       23.99      2.74 o 
 -13   0   4       78.81       82.77      3.21 o 
 -12   0   4      158.74      183.95      3.99 o 
 -11   0   4        0.00        2.91      2.01 o 
 -10   0   4      242.11      253.30      4.11 o 
  -9   0   4        5.76        9.11      1.86 o 
  -8   0   4       88.35       96.07      2.50 o 
  -7   0   4        0.05        3.00      1.16 o 
  -6   0   4      883.93      912.59      5.25 o 
  -5   0   4       23.92       22.33      1.30 o 
  -4   0   4      286.19      283.93      2.65 o 
  -3   0   4     1260.87     1225.58      4.84 o 
  -2   0   4      172.90      167.78      1.94 o 
  -1   0   4      398.19      375.24      2.68 o 
   0   0   4      691.17      677.90      3.56 o 
   1   0   4       41.07       53.25      1.50 o 
   2   0   4     1557.49     1511.77      5.95 o 
   3   0   4      259.55      260.36      4.09 o 
   4   0   4       98.44       98.58      2.61 o 
   5   0   4      308.99      322.66      4.23 o 
   6   0   4       46.37       45.31      1.91 o 
   7   0   4       97.12       94.78      2.46 o 
   8   0   4       93.80       89.96      2.61 o 
   9   0   4      193.75      190.18      3.59 o 
  10   0   4        2.22        0.92      1.84 o 
  11   0   4        1.65        4.81      2.05 o 
  12   0   4       16.69       11.83      2.28 o 
 -14   1   4       41.73       42.22      2.72 o 
 -13   1   4       37.23       36.37      2.44 o 
 -12   1   4       83.27       80.74      2.86 o 
 -11   1   4        1.51       -0.05      1.68 o 
 -10   1   4       52.19       52.18      2.41 o 
  -9   1   4      444.04      458.48      4.85 o 
  -8   1   4       10.46       10.03      1.26 o 
  -7   1   4      300.10      298.29      2.96 o 
  -6   1   4      132.26      133.65      1.66 o 
  -5   1   4      710.81      699.22     24.75 o 
  -4   1   4      330.51      320.87      3.09 o 
  -3   1   4      753.64      769.01      4.32 o 
  -2   1   4      134.54      144.92      1.97 o 
  -1   1   4     1133.39     1137.52      4.93 o 
   0   1   4       16.64       16.24      1.19 o 
   1   1   4      474.93      484.29      3.34 o 
   2   1   4     1025.36     1060.52      5.08 o 
   3   1   4      106.74       99.77      2.02 o 
   4   1   4       15.22       14.62      0.97 o 
   5   1   4      135.24      131.51      1.78 o 
   6   1   4       30.83       29.10      1.30 o 
   7   1   4       75.99       75.01      2.51 o 
   8   1   4      144.44      142.02      3.17 o 
   9   1   4       19.12       17.03      1.94 o 
  10   1   4        4.27        5.88      2.13 o 
  11   1   4        4.98        5.45      1.90 o 
  12   1   4       65.28       66.83      3.21 o 
 -13   2   4       24.33       26.71      3.91 o 
 -12   2   4       20.20       20.09      1.54 o 
 -11   2   4       13.14       10.02      1.31 o 
 -10   2   4       26.46       29.28      2.31 o 
  -9   2   4      157.51      161.07      2.36 o 
  -8   2   4       67.41       69.91      1.67 o 
  -7   2   4       27.20       31.52      1.28 o 
  -6   2   4       54.06       45.09      1.23 o 
  -5   2   4        3.62        3.19      0.76 o 
  -4   2   4      522.10      545.30      3.37 o 
  -3   2   4      130.10      142.52      2.07 o 
  -2   2   4      483.93      505.84      3.72 o 
  -1   2   4      132.36      130.45      2.08 o 
   0   2   4       76.28       77.67      1.71 o 
   1   2   4      690.16      712.71      4.23 o 
   2   2   4      447.78      461.25      3.63 o 
   3   2   4      525.26      539.77      4.06 o 
   4   2   4      137.69      147.97      1.86 o 
   5   2   4       91.12       93.59      1.65 o 
   6   2   4       45.90       48.18      1.51 o 
   7   2   4       81.11       79.07      2.69 o 
   8   2   4       80.06       81.83      2.68 o 
   9   2   4       56.93       54.95      2.61 o 
  10   2   4       55.08       52.58      2.58 o 
  11   2   4       15.33       17.82      2.42 o 
  12   2   4        1.76        5.14      2.16 o 
 -12   3   4       27.12       27.36      1.63 o 
 -11   3   4       34.89       39.59      2.65 o 
 -10   3   4       72.31       75.53      4.49 o 
  -9   3   4       33.00       33.54      2.54 o 
  -8   3   4      278.96      276.86      4.17 o 
  -7   3   4       33.93       33.25      2.05 o 
  -6   3   4        9.05        7.46      1.62 o 
  -5   3   4       58.55       55.91      2.13 o 
  -4   3   4       38.61       33.30      1.73 o 
  -3   3   4      203.94      198.26      2.85 o 
  -2   3   4       89.93       89.02      2.04 o 
  -1   3   4       22.20       20.80      1.41 o 
   0   3   4       36.48       44.14      1.59 o 
   1   3   4      127.34      139.25      2.21 o 
   2   3   4       58.63       55.24      1.63 o 
   3   3   4      101.28      100.71      2.08 o 
   4   3   4       52.43       53.40      2.31 o 
   5   3   4       79.56       79.69      2.51 o 
   6   3   4      118.58      118.04      2.97 o 
   7   3   4       28.70       28.83      2.05 o 
   8   3   4       84.56       92.43      3.07 o 
   9   3   4       11.67       12.23      2.32 o 
  10   3   4        1.99        4.93      2.21 o 
  11   3   4       11.54        8.71      1.97 o 
 -11   4   4       64.03       63.11      2.80 o 
 -10   4   4        7.22       10.65      1.82 o 
  -9   4   4        3.73        4.00      1.99 o 
  -8   4   4      163.45      160.60      3.58 o 
  -7   4   4       52.23       45.53      2.18 o 
  -6   4   4      102.73      105.05      2.77 o 
  -5   4   4      562.40      541.49      5.14 o 
   4   4   4       72.88       73.04      2.50 o 
   5   4   4       13.67       13.34      1.84 o 
   6   4   4      105.21       92.62      2.80 o 
   7   4   4        8.44        3.09      1.92 o 
   8   4   4       40.96       39.37      2.60 o 
   9   4   4        0.64        3.10      2.26 o 
  -1  -6   5       16.10       27.28      3.01 o 
  -8  -5   5       25.48       26.57      2.80 o 
  -7  -5   5       22.76       21.49      2.39 o 
  -6  -5   5        3.85        0.88      1.62 o 
  -5  -5   5        3.47        1.60      1.76 o 
  -4  -5   5       12.76        9.53      2.25 o 
  -3  -5   5      186.47      187.58      4.30 o 
  -2  -5   5       92.25       97.94      3.52 o 
  -1  -5   5       18.52       15.27      2.20 o 
   0  -5   5        4.95        3.39      2.20 o 
   1  -5   5        0.12        2.08      2.23 o 
   2  -5   5       15.86       18.99      2.36 o 
   3  -5   5       71.23       66.80      3.31 o 
   4  -5   5       17.09       19.68      2.52 o 
   5  -5   5       14.18       13.65      2.52 o 
   6  -5   5        1.58       10.75      2.69 o 
 -11  -4   5       44.66       46.65      3.06 o 
 -10  -4   5       43.81       45.65      2.85 o 
  -9  -4   5       65.42       68.93      3.10 o 
  -8  -4   5        0.22        0.05      1.79 o 
  -7  -4   5        5.11        3.43      1.25 o 
  -6  -4   5       82.46       83.28      2.07 o 
  -5  -4   5       39.18       37.62      2.21 o 
  -4  -4   5      166.35      164.35      3.57 o 
  -3  -4   5      153.73      153.96      3.50 o 
  -2  -4   5       36.60       40.87      2.46 o 
  -1  -4   5       20.33       18.69      2.18 o 
   0  -4   5      110.58      106.78      3.14 o 
   1  -4   5       50.14       50.42      2.49 o 
   2  -4   5       47.59       49.32      2.44 o 
   3  -4   5       99.48       89.87      2.89 o 
   4  -4   5       60.48       54.21      2.54 o 
   5  -4   5       27.86       26.14      1.51 o 
   6  -4   5       15.81       14.77      1.75 o 
  -7  -3   5       50.05       51.80      2.28 o 
  -6  -3   5      250.86      250.12      3.73 o 
  -5  -3   5        0.04       -0.18      1.49 o 
  -4  -3   5       45.18       52.02      2.04 o 
  -3  -3   5       42.60       44.43      1.83 o 
   0  -3   5      199.09      199.83      3.38 o 
   1  -3   5      161.68      161.00      3.14 o 
   2  -3   5       50.46       47.50      2.23 o 
   3  -3   5      275.05      281.77      2.60 o 
   4  -3   5      126.78      120.00      2.10 o 
   5  -3   5       68.03       58.68      2.49 o 
   6  -3   5       39.77       26.18      1.73 o 
   7  -3   5       56.86       39.61      1.96 o 
  -4  -2   5      678.61      699.80      4.44 o 
  -3  -2   5      449.55      469.18      2.30 o 
  -2  -2   5      106.14      113.24      4.38 o 
  -1  -2   5      248.49      253.17      2.12 o 
   0  -2   5       51.05       48.21      1.25 o 
   1  -2   5      242.88      234.11      2.47 o 
   2  -2   5      238.82      220.06      3.02 o 
   3  -2   5       79.58       84.97      1.34 o 
   4  -2   5       90.88       92.09      1.44 o 
   5  -2   5      191.52      195.55      2.74 o 
 -12  -1   5       12.57       13.12      1.51 o 
 -11  -1   5       39.56       41.43      2.09 o 
 -10  -1   5       37.45       34.32      1.83 o 
  -9  -1   5       34.97       36.90      1.91 o 
  -8  -1   5      118.75      111.90      2.32 o 
  -7  -1   5      175.85      172.32      2.49 o 
  -6  -1   5      164.48      176.00      2.36 o 
  -5  -1   5      531.32      528.38      3.64 o 
  -4  -1   5      214.01      192.78      2.13 o 
  -3  -1   5       37.82       44.96      1.26 o 
  -2  -1   5      626.51      647.06      3.94 o 
  -1  -1   5     1070.22     1084.97      4.56 o 
   0  -1   5      182.81      196.37      2.17 o 
   1  -1   5      819.51      831.79      4.47 o 
   2  -1   5      884.49      902.27      5.07 o 
   3  -1   5        1.55        2.40      0.73 o 
   4  -1   5      168.65      181.07      2.44 o 
   5  -1   5       83.57       82.59      1.50 o 
   6  -1   5       21.45       21.62      1.57 o 
   7  -1   5      106.65      102.43      2.48 o 
   8  -1   5      194.54      200.50      3.40 o 
   9  -1   5      190.04      191.44      3.58 o 
  10  -1   5        3.80        2.94      1.68 o 
  11  -1   5        0.79        6.10      1.60 o 
 -14   0   5       82.28       89.02      3.30 o 
 -13   0   5        7.67        9.32      2.16 o 
 -12   0   5       10.83       11.93      2.17 o 
 -11   0   5       26.45       29.11      2.13 o 
 -10   0   5       62.23       58.02      2.42 o 
  -9   0   5        1.11        0.66      1.64 o 
  -8   0   5      237.74      214.52      3.23 o 
  -7   0   5      890.87      919.61      5.73 o 
  -6   0   5       10.30       13.53      1.31 o 
  -5   0   5      390.73      388.07      3.44 o 
  -4   0   5       79.69       76.85      1.73 o 
  -3   0   5      244.51      263.57      2.62 o 
  -2   0   5     2064.61     2159.30      6.85 o 
  -1   0   5      628.45      578.35      3.75 o 
   0   0   5      110.00      110.61      1.92 o 
   1   0   5      854.46      854.79      4.65 o 
   2   0   5      291.37      281.13      3.01 o 
   3   0   5        0.80        1.23      0.88 o 
   4   0   5       35.35       28.45      1.11 o 
   5   0   5       10.56       16.63      1.18 o 
   6   0   5        9.89       12.02      1.19 o 
   7   0   5       76.18       75.11      2.38 o 
   8   0   5       86.38       82.92      2.64 o 
   9   0   5        2.70        3.36      1.89 o 
  10   0   5       26.26       30.36      2.14 o 
  11   0   5        1.06       -0.29      2.08 o 
  12   0   5        1.56        0.47      2.07 o 
 -14   1   5        4.29        6.73      1.55 o 
 -13   1   5       86.13       91.49      2.31 o 
 -12   1   5       12.30       15.18      1.59 o 
 -11   1   5       40.11       43.78      2.33 o 
 -10   1   5       34.27       33.18      2.97 o 
  -9   1   5       32.61       35.14      1.54 o 
  -8   1   5      116.21      112.53      4.36 o 
  -7   1   5      169.14      173.07      7.77 o 
  -6   1   5      169.98      182.82      2.89 o 
  -5   1   5      518.80      527.62      4.30 o 
  -4   1   5      216.69      198.60      2.69 o 
  -3   1   5       34.03       36.65      1.63 o 
  -2   1   5      627.38      669.30      4.25 o 
  -1   1   5     1091.65     1106.15      5.23 o 
   0   1   5      177.91      201.68      2.56 o 
   1   1   5      828.50      835.63      4.78 o 
   2   1   5      881.37      900.08      5.15 o 
   3   1   5        0.98        1.47      1.29 o 
   4   1   5      159.31      177.25      6.61 o 
   5   1   5       81.11       83.01      1.71 o 
   6   1   5       22.70       23.66      1.34 o 
   7   1   5      109.50      108.90      2.04 o 
   8   1   5      198.48      201.87      3.75 o 
   9   1   5      191.86      185.77      3.81 o 
  10   1   5        4.01        3.41      2.03 o 
  11   1   5        0.76        0.13      2.01 o 
  12   1   5        3.32        2.80      2.19 o 
 -13   2   5       14.94       17.00      4.01 o 
 -12   2   5       35.16       34.42      4.00 o 
 -11   2   5        5.08        3.56      1.22 o 
 -10   2   5      171.15      170.03      2.50 o 
  -9   2   5      128.35      125.99      2.12 o 
  -8   2   5      128.58      126.36      1.99 o 
  -7   2   5       33.28       35.80      1.29 o 
  -6   2   5       21.00       18.56      1.08 o 
  -5   2   5       23.03       22.98      0.97 o 
  -4   2   5      670.39      699.61      5.04 o 
  -3   2   5      459.59      483.02      4.04 o 
  -2   2   5       99.30      110.83      2.20 o 
  -1   2   5      244.98      239.03      2.83 o 
   0   2   5       46.57       44.37      1.72 o 
   1   2   5      252.39      245.87      2.93 o 
   2   2   5      239.66      221.76      2.89 o 
   3   2   5       83.34       89.47      2.12 o 
   4   2   5       86.89       93.97      5.44 o 
   5   2   5      188.87      193.13      2.28 o 
   6   2   5       32.09       34.33      3.49 o 
   7   2   5       68.59       66.54      1.73 o 
   8   2   5        9.01        6.17      1.79 o 
   9   2   5       20.80       19.85      2.31 o 
  10   2   5       40.46       39.69      2.68 o 
  11   2   5       39.15       39.13      2.51 o 
 -12   3   5       27.09       28.63      2.45 o 
 -11   3   5       16.02       12.91      2.17 o 
 -10   3   5       18.63       17.28      2.01 o 
  -9   3   5       93.01       95.41      3.03 o 
  -8   3   5      115.96      106.29      3.01 o 
  -7   3   5       49.38       49.50      2.36 o 
  -6   3   5      247.48      235.25      3.64 o 
  -5   3   5        0.13       -1.68      1.68 o 
  -4   3   5       44.28       49.66      2.01 o 
  -3   3   5       42.43       44.34      1.95 o 
  -2   3   5      173.78      171.20      2.77 o 
  -1   3   5      164.20      176.66      2.69 o 
   0   3   5      204.03      208.76      2.92 o 
   1   3   5      154.61      156.91      2.64 o 
   2   3   5       50.68       48.00      1.79 o 
   3   3   5      273.99      278.86      3.43 o 
   4   3   5      124.63      124.76      6.82 o 
   5   3   5       69.29       59.58      2.45 o 
   6   3   5       40.43       41.07      2.35 o 
   7   3   5       54.47       53.27      2.53 o 
   8   3   5        6.90       11.95      2.18 o 
   9   3   5       50.44       55.55      2.81 o 
  10   3   5        5.31        2.18      2.17 o 
 -11   4   5       44.10       36.58      2.59 o 
 -10   4   5       42.92       46.24      2.51 o 
  -9   4   5       64.76       65.72      2.80 o 
  -8   4   5        0.18       -0.71      1.63 o 
  -7   4   5        4.82        3.92      1.57 o 
  -6   4   5       79.56       75.33      2.67 o 
  -5   4   5       38.01       39.06      2.06 o 
  -4   4   5      163.68      158.82      3.06 o 
   4   4   5       58.70       58.58      2.51 o 
   5   4   5       27.61       30.65      2.23 o 
   6   4   5       15.32       20.11      2.10 o 
   7   4   5       31.17       36.19      2.44 o 
   8   4   5       18.30       18.82      2.19 o 
   6   5   5        1.58        0.48      1.90 o 
  -8  -5   6       15.69       20.77      2.76 o 
  -7  -5   6       29.94       29.25      1.84 o 
  -6  -5   6       23.35       28.11      2.15 o 
  -5  -5   6       21.19       23.64      2.34 o 
  -4  -5   6       21.83       21.96      2.36 o 
  -3  -5   6      133.43      135.98      3.85 o 
  -2  -5   6       25.31       27.28      2.53 o 
  -1  -5   6       44.25       42.74      2.81 o 
   0  -5   6       14.25       16.34      2.24 o 
   1  -5   6        2.14       -0.10      2.00 o 
   2  -5   6        4.10        6.44      2.41 o 
   3  -5   6       52.91       55.05      2.76 o 
   4  -5   6       33.93       34.70      2.69 o 
   5  -5   6       31.43       41.26      2.88 o 
 -10  -4   6       42.96       55.62      3.10 o 
  -9  -4   6      123.06      122.85      3.65 o 
  -8  -4   6       36.72       45.04      1.73 o 
  -7  -4   6       23.76       21.82      2.04 o 
  -6  -4   6        8.73        6.50      1.97 o 
  -5  -4   6       16.99       15.78      1.75 o 
  -4  -4   6       64.30       70.79      2.84 o 
  -3  -4   6      169.35      177.40      3.84 o 
  -2  -4   6        9.90       11.14      2.19 o 
  -1  -4   6       91.05       90.42      3.13 o 
   0  -4   6       39.08       35.74      2.49 o 
   1  -4   6       31.25       33.18      2.42 o 
   2  -4   6       72.85       73.65      2.77 o 
   3  -4   6       49.01       49.47      2.55 o 
   4  -4   6       19.32       16.06      2.10 o 
   5  -4   6        3.57        5.41      1.99 o 
  -8  -3   6        2.79        1.91      1.65 o 
  -7  -3   6      201.53      210.08      3.52 o 
  -6  -3   6       81.00       74.77      2.36 o 
  -5  -3   6       35.79       41.22      2.03 o 
  -4  -3   6      155.43      152.32      2.84 o 
  -3  -3   6       41.57       44.65      1.84 o 
   1  -3   6       52.66       51.17      2.29 o 
   2  -3   6      264.26      252.87      3.87 o 
   3  -3   6       40.30       39.51      2.14 o 
   4  -3   6      173.78      161.90      3.16 o 
  -4  -2   6      594.65      635.88      4.32 o 
  -3  -2   6       52.81       54.20      0.98 o 
  -2  -2   6       21.26       21.76      0.77 o 
  -1  -2   6      414.22      400.77      2.96 o 
   0  -2   6      271.54      307.07      3.03 o 
   1  -2   6      266.65      270.00      2.90 o 
   2  -2   6      348.54      346.51      3.46 o 
   3  -2   6      404.60      383.90      7.17 o 
   4  -2   6      127.77      119.49      2.37 o 
 -11  -1   6       49.36       37.89      1.95 o 
 -10  -1   6       33.42       31.17      1.73 o 
  -9  -1   6       93.93       86.60      2.27 o 
  -8  -1   6      249.32      243.57      3.24 o 
  -7  -1   6      122.20      112.79      2.31 o 
  -6  -1   6      124.91      119.55      2.18 o 
  -5  -1   6      429.41      421.79      3.42 o 
  -4  -1   6       27.91       31.14      1.33 o 
  -3  -1   6      239.87      232.56      2.40 o 
  -2  -1   6      251.30      239.03      1.48 o 
  -1  -1   6       29.25       40.52      1.37 o 
   0  -1   6      147.58      138.71      2.16 o 
   1  -1   6      134.61      140.18      2.27 o 
   2  -1   6       48.86       51.84      1.53 o 
   3  -1   6      137.07      133.65      1.59 o 
   4  -1   6      170.37      167.00      1.87 o 
   5  -1   6       27.43       28.27      1.24 o 
   6  -1   6      175.93      161.15      2.85 o 
   7  -1   6       35.23       32.70      1.78 o 
   8  -1   6       57.09       42.46      1.84 o 
   9  -1   6       47.62       33.75      1.92 o 
 -14   0   6      162.78      164.21      4.12 o 
 -13   0   6        0.00        1.76      1.99 o 
 -12   0   6       10.62       11.30      2.19 o 
 -11   0   6      129.25      132.21      3.24 o 
 -10   0   6        2.50        2.93      1.70 o 
  -9   0   6        1.46        0.30      1.70 o 
  -8   0   6      746.15      711.47      5.63 o 
  -7   0   6       12.69       10.11      1.58 o 
  -6   0   6       54.46       60.30      1.96 o 
  -5   0   6      307.58      298.40      3.25 o 
  -4   0   6      268.51      254.76      2.86 o 
  -3   0   6      278.94      270.53      2.88 o 
  -2   0   6     2127.11     2144.87      7.35 o 
  -1   0   6       19.70       26.94      1.49 o 
   0   0   6      803.58      843.38      4.92 o 
   1   0   6      641.36      687.00      4.61 o 
   2   0   6        0.78        0.47      1.38 o 
   3   0   6       68.78       76.45      1.75 o 
   4   0   6       24.37       29.59      1.24 o 
   5   0   6       61.53       63.46      1.54 o 
   6   0   6        8.16        7.59      1.25 o 
   7   0   6      189.45      182.78      2.90 o 
   8   0   6      175.16      171.55      3.42 o 
   9   0   6      189.36      187.20      3.81 o 
  10   0   6       10.94        9.73      1.99 o 
  11   0   6        5.06        3.37      1.89 o 
 -14   1   6       31.08       33.26      2.49 o 
 -13   1   6       26.47       27.75      2.30 o 
 -12   1   6       45.92       49.25      2.77 o 
 -11   1   6       46.81       46.34      2.47 o 
 -10   1   6       35.45       34.90      2.25 o 
  -9   1   6       97.25       88.66      2.69 o 
  -8   1   6      250.20      247.05      3.82 o 
  -7   1   6      124.11      120.56      2.75 o 
  -6   1   6      125.65      125.25      2.62 o 
  -5   1   6      429.34      419.51      4.05 o 
  -4   1   6       29.81       33.19      1.70 o 
  -3   1   6      245.17      249.18      3.08 o 
  -2   1   6      262.89      254.01      3.02 o 
  -1   1   6       30.87       40.05      1.79 o 
   0   1   6      146.19      140.34      2.37 o 
   1   1   6      135.35      141.81      2.49 o 
   2   1   6       46.78       50.35      1.82 o 
   3   1   6      140.36      138.09      2.64 o 
   4   1   6      178.44      178.04      2.20 o 
   5   1   6       25.41       27.67      1.39 o 
   6   1   6      177.00      164.54      4.30 o 
   7   1   6       35.62       33.28      1.49 o 
   8   1   6       56.05       58.95      2.56 o 
   9   1   6       47.89       47.37      2.41 o 
  10   1   6       57.75       57.56      2.59 o 
  11   1   6       22.24       25.08      2.43 o 
 -13   2   6       33.10       38.77      8.45 o 
 -12   2   6       27.40       29.13      4.97 o 
 -11   2   6       24.64       25.00      2.63 o 
 -10   2   6       28.77       36.66      1.73 o 
  -9   2   6       21.21       24.20      2.82 o 
  -8   2   6       34.77       33.36      1.39 o 
  -7   2   6       32.26       26.86      2.03 o 
  -6   2   6       84.82       85.60      2.51 o 
  -5   2   6        3.65        2.13      1.71 o 
  -4   2   6      609.85      641.29      5.09 o 
  -3   2   6       51.51       58.70      2.05 o 
  -2   2   6       22.94       23.86      1.62 o 
  -1   2   6      416.70      404.75      3.94 o 
   0   2   6      262.84      275.34      3.38 o 
   1   2   6      260.98      268.83      3.29 o 
   2   2   6      347.49      345.48      3.79 o 
   3   2   6      396.46      392.87      4.19 o 
   4   2   6      128.74      129.51     10.66 o 
   5   2   6       72.62       70.31      3.18 o 
   6   2   6      104.02      109.38      4.28 o 
   7   2   6       22.91       26.15      1.88 o 
   8   2   6       70.80       67.75      1.96 o 
   9   2   6       17.69       15.50      2.23 o 
  10   2   6       19.91       15.05      2.21 o 
 -12   3   6       61.69       59.56      2.91 o 
 -11   3   6       29.14       29.97      2.31 o 
 -10   3   6        9.94       11.86      2.27 o 
  -9   3   6        5.31        7.13      2.01 o 
  -8   3   6        2.67        0.52      1.90 o 
  -7   3   6      204.85      215.44      3.84 o 
  -6   3   6       85.07       80.70      2.68 o 
  -5   3   6       38.05       45.17      2.18 o 
  -4   3   6      156.69      149.09      2.96 o 
  -3   3   6       39.57       42.70      2.09 o 
  -2   3   6      149.13      140.66      2.79 o 
  -1   3   6      512.98      531.62      4.77 o 
   0   3   6        0.69        1.34      1.53 o 
   1   3   6       51.57       50.69      1.96 o 
   2   3   6      262.40      254.50      3.47 o 
   3   3   6       39.20       42.11      1.96 o 
   4   3   6      171.91      169.14      9.95 o 
   5   3   6       47.98       47.46      3.05 o 
   6   3   6        7.60        6.30      1.76 o 
   7   3   6        9.65        7.31      1.94 o 
   8   3   6        3.00        2.23      1.94 o 
   9   3   6       63.75       66.05      3.14 o 
 -10   4   6       43.32       41.60      2.50 o 
  -9   4   6      122.57      119.56      3.39 o 
  -8   4   6       37.65       35.22      2.59 o 
  -7   4   6       24.77       22.11      2.25 o 
  -6   4   6        7.79       11.05      1.93 o 
  -5   4   6       17.68       21.09      1.95 o 
  -4   4   6       61.69       65.26      2.35 o 
  -3   4   6      168.97      162.98      3.14 o 
   4   4   6       19.40       23.81      2.38 o 
   5   4   6        3.52        1.89      1.88 o 
   6   4   6       25.65       24.99      2.04 o 
   7   4   6       19.96       16.29      2.26 o 
   8   4   6       16.44       12.65      2.43 o 
   3   5   6       53.28       54.49      2.65 o 
   4   5   6       33.39       30.82      2.30 o 
   5   5   6       31.12       28.24      2.22 o 
  -7  -5   7       19.88       25.19      1.75 o 
  -6  -5   7       19.41       19.68      2.35 o 
  -5  -5   7       23.29       19.73      2.43 o 
  -4  -5   7      104.78      101.42      3.59 o 
  -3  -5   7       26.97       23.60      2.52 o 
  -2  -5   7        8.89       15.50      2.57 o 
  -1  -5   7       42.17       43.72      2.66 o 
   0  -5   7       31.21       33.25      2.53 o 
   1  -5   7        6.85        8.83      2.05 o 
   2  -5   7        3.48        1.76      2.22 o 
   3  -5   7        4.96        9.75      2.13 o 
   4  -5   7       16.99       26.92      2.41 o 
 -10  -4   7       10.75       17.72      2.60 o 
  -9  -4   7        3.48        1.39      2.04 o 
  -8  -4   7       41.91       46.29      2.65 o 
  -7  -4   7       37.28       40.13      2.55 o 
  -6  -4   7        5.85        8.06      1.92 o 
  -5  -4   7       11.71        7.93      1.89 o 
  -2  -4   7      490.71      520.10      6.16 o 
  -1  -4   7      157.45      156.52      3.69 o 
   0  -4   7       19.53       21.94      2.37 o 
   1  -4   7       15.00       14.07      2.06 o 
   2  -4   7        3.17        6.65      2.04 o 
   3  -4   7       28.64       25.26      2.14 o 
   4  -4   7       69.28       68.05      2.86 o 
  -8  -3   7      106.54       99.76      2.85 o 
  -7  -3   7       35.06       36.58      2.02 o 
  -6  -3   7       34.05       29.72      1.83 o 
  -5  -3   7      123.94      130.98      2.67 o 
  -4  -3   7       62.81       65.06      2.06 o 
   2  -3   7      238.71      238.83      3.84 o 
   3  -3   7       46.72       44.98      2.22 o 
   4  -3   7       53.49       47.89      2.17 o 
  -5  -2   7      102.67      101.94      2.12 o 
  -4  -2   7       60.76       65.58      1.71 o 
  -3  -2   7      260.08      260.45      2.72 o 
  -2  -2   7       60.61       59.25      1.51 o 
  -1  -2   7      158.73      158.51      2.24 o 
   0  -2   7       79.26       80.03      1.88 o 
   1  -2   7       30.27       31.37      1.58 o 
   2  -2   7      470.52      469.08      4.31 o 
   3  -2   7      905.41      869.80      6.14 o 
   4  -2   7       65.65       54.18      7.99 o 
 -11  -1   7       37.42       26.84      1.73 o 
 -10  -1   7       30.67       32.41      1.91 o 
  -9  -1   7      326.57      300.14      3.84 o 
  -8  -1   7      148.81      154.23      2.83 o 
  -7  -1   7       66.59       62.97      2.02 o 
  -6  -1   7      610.91      612.29      4.56 o 
  -5  -1   7      276.82      273.53      3.10 o 
  -4  -1   7      268.51      279.74      3.00 o 
  -3  -1   7      491.06      511.31     11.23 o 
  -2  -1   7      428.35      472.65      3.72 o 
  -1  -1   7      191.01      183.27      2.55 o 
   0  -1   7      403.98      400.70      3.65 o 
   1  -1   7      279.63      284.52      3.32 o 
   2  -1   7      247.49      260.85      2.88 o 
   3  -1   7      211.87      208.91      2.03 o 
   4  -1   7      217.55      219.79      3.94 o 
   5  -1   7      455.62      443.50      3.55 o 
   6  -1   7      182.01      169.33      3.56 o 
 -14   0   7       10.70       11.62      2.09 o 
 -13   0   7       19.51       23.04      2.10 o 
 -12   0   7      122.79      118.28      3.25 o 
 -11   0   7        1.78        3.59      1.72 o 
 -10   0   7        5.70        3.50      1.73 o 
  -9   0   7        2.14        4.45      1.59 o 
  -8   0   7      263.58      262.61      3.70 o 
  -7   0   7      677.60      669.40      5.38 o 
  -6   0   7      442.97      434.15      4.22 o 
  -5   0   7        0.24        0.23      1.35 o 
  -4   0   7       10.41       15.57      1.51 o 
  -3   0   7      287.93      252.04      3.04 o 
  -2   0   7      260.90      281.10      3.25 o 
  -1   0   7     1438.23     1557.77      7.03 o 
   0   0   7      214.08      236.93      3.04 o 
   1   0   7      416.24      399.44      3.98 o 
   2   0   7       79.58       81.02      2.27 o 
   3   0   7      980.88     1005.15      6.61 o 
   4   0   7       18.40       14.73      1.18 o 
   5   0   7        7.84        6.64      1.27 o 
   6   0   7        8.47        7.67      1.23 o 
   7   0   7      155.05      170.33      7.65 o 
   8   0   7       16.51       18.51      2.07 o 
   9   0   7      118.59      122.08      3.18 o 
  10   0   7        4.21        5.38      1.91 o 
  11   0   7       19.17       16.39      1.93 o 
 -14   1   7        3.04        3.46      2.28 o 
 -13   1   7       27.13       29.18      2.63 o 
 -12   1   7       60.90       64.32      2.77 o 
 -11   1   7       38.96       39.58      2.43 o 
 -10   1   7       30.02       34.53      2.25 o 
  -9   1   7      325.14      311.29      4.41 o 
  -8   1   7      142.96      140.87      3.22 o 
  -7   1   7       66.83       66.69      2.40 o 
  -6   1   7      612.23      619.80      5.30 o 
  -5   1   7      276.86      260.57      3.49 o 
  -4   1   7      266.05      265.21      3.46 o 
  -3   1   7      492.06      529.74      4.50 o 
  -2   1   7      415.40      451.96      4.09 o 
  -1   1   7      189.46      197.34      3.00 o 
   0   1   7      400.56      398.85      4.02 o 
   1   1   7      274.08      291.40      3.60 o 
   2   1   7      244.36      254.90      3.50 o 
   3   1   7      210.83      210.18      3.42 o 
   4   1   7      222.57      243.82      6.57 o 
   5   1   7      455.61      446.16      8.62 o 
   6   1   7      190.96      184.59      2.86 o 
   7   1   7       85.43       83.39      2.06 o 
   8   1   7       76.32       73.51      2.04 o 
   9   1   7       30.49       28.38      2.38 o 
  10   1   7       19.68       21.02      2.31 o 
 -13   2   7        0.92       -0.13      2.42 o 
 -12   2   7       26.22       18.95      2.24 o 
 -11   2   7        4.36        3.71      1.97 o 
 -10   2   7       11.17       14.73      2.17 o 
  -9   2   7       44.85       53.74      2.65 o 
  -8   2   7      352.05      364.72      4.82 o 
  -7   2   7      163.08      146.46      3.38 o 
  -6   2   7       34.90       29.69      2.23 o 
  -5   2   7       99.25       98.97      2.67 o 
  -4   2   7       57.42       61.03      2.31 o 
  -3   2   7      258.31      263.37      3.65 o 
  -2   2   7       56.31       56.04      2.13 o 
  -1   2   7      159.37      166.93      3.05 o 
   0   2   7       78.41       72.69      2.24 o 
   1   2   7       31.60       34.53      1.92 o 
   2   2   7      466.08      477.03      4.74 o 
   3   2   7      916.35      892.69      6.51 o 
   4   2   7       66.96       63.96      2.50 o 
   5   2   7        3.56        2.41      1.34 o 
   6   2   7       38.79       34.72      1.82 o 
   7   2   7       37.19       38.01      1.69 o 
   8   2   7       77.25       78.75      2.96 o 
   9   2   7       51.09       52.08      2.85 o 
  10   2   7       27.07       25.39      2.67 o 
 -12   3   7        1.31        2.60      2.18 o 
 -11   3   7       66.18       67.39      3.14 o 
 -10   3   7       22.36       23.20      2.17 o 
  -9   3   7       32.45       36.44      2.33 o 
  -8   3   7      106.31       97.80      3.25 o 
  -7   3   7       35.19       42.04      2.42 o 
  -6   3   7       34.57       36.38      2.31 o 
  -5   3   7      124.47      121.87      2.94 o 
  -4   3   7       64.56       68.88      2.51 o 
  -3   3   7       82.46       75.59      2.52 o 
  -2   3   7      212.88      202.81      3.35 o 
  -1   3   7      233.00      234.58      3.64 o 
   0   3   7      209.28      195.37      3.30 o 
   1   3   7      419.79      427.53      4.58 o 
   2   3   7      242.15      232.74      3.52 o 
   3   3   7       47.33       45.75      2.07 o 
   4   3   7       52.60       47.76      2.22 o 
   5   3   7      111.40      111.63      2.26 o 
   6   3   7        8.66       10.23      1.31 o 
   7   3   7        0.25       -0.71      1.93 o 
   8   3   7        1.98       -0.33      1.88 o 
   9   3   7        9.89       16.02      2.49 o 
 -10   4   7       11.22        7.77      2.18 o 
  -9   4   7        3.10       -0.70      2.11 o 
  -8   4   7       43.09       39.52      2.48 o 
  -7   4   7       38.24       36.49      2.28 o 
  -6   4   7        6.14       10.17      2.00 o 
  -5   4   7       11.88       12.82      1.87 o 
  -4   4   7       61.90       70.65      2.55 o 
  -3   4   7       89.10       81.99      2.60 o 
  -2   4   7      489.14      481.61      5.09 o 
   4   4   7       69.88       81.50      3.04 o 
   5   4   7        0.50       -1.48      1.99 o 
   6   4   7        9.16        9.13      1.79 o 
   7   4   7       10.10        9.43      2.27 o 
   3   5   7        4.87        7.86      2.21 o 
   4   5   7       17.14       22.44      2.20 o 
  -6  -5   8       21.64       18.48      2.35 o 
  -5  -5   8       72.30       77.76      3.44 o 
  -4  -5   8      124.77      140.83      4.06 o 
  -3  -5   8       25.63       26.35      2.64 o 
  -2  -5   8       28.22       28.51      2.74 o 
  -1  -5   8        0.36        0.55      2.04 o 
   0  -5   8       12.56       18.51      2.29 o 
   1  -5   8       10.65        8.18      2.33 o 
   2  -5   8       17.38       27.02      2.69 o 
 -10  -4   8        5.76        4.06      1.95 o 
  -9  -4   8        0.25        1.19      2.06 o 
  -8  -4   8       71.70       71.62      2.74 o 
  -7  -4   8       56.50       56.04      2.65 o 
  -6  -4   8       50.03       51.16      2.47 o 
  -1  -4   8        6.74        8.58      2.17 o 
   0  -4   8       40.45       43.92      2.66 o 
   1  -4   8        0.40        0.68      1.77 o 
   2  -4   8        1.49       -0.91      1.95 o 
   3  -4   8        1.69        5.51      1.84 o 
   4  -4   8      130.69      126.83      3.53 o 
  -9  -3   8       79.78       86.91      2.84 o 
  -8  -3   8      121.55      110.43      3.01 o 
  -7  -3   8       24.23       23.54      1.83 o 
  -6  -3   8       96.08       88.02      2.45 o 
  -5  -3   8       83.28       86.70      2.34 o 
   3  -3   8      135.72      134.55      3.26 o 
  -2  -2   8      163.62      167.44      2.44 o 
  -1  -2   8      269.00      256.93      3.07 o 
   0  -2   8      345.13      352.58      3.74 o 
   1  -2   8       12.06       14.00      1.66 o 
   2  -2   8      298.04      296.70      3.77 o 
   3  -2   8       15.98       16.65      1.73 o 
   4  -2   8       50.10       57.34      2.39 o 
 -10  -1   8      205.13      154.30      3.03 o 
  -9  -1   8       81.08       75.39      2.35 o 
  -8  -1   8       57.22       57.46      2.19 o 
  -7  -1   8      165.84      165.04      2.91 o 
  -6  -1   8      164.08      156.26      2.74 o 
  -5  -1   8      114.12      113.19      2.37 o 
  -4  -1   8      192.72      186.66      2.74 o 
  -3  -1   8       62.37       64.38      1.98 o 
  -2  -1   8       32.28       39.38      1.72 o 
  -1  -1   8       45.74       49.53      1.83 o 
   0  -1   8      529.57      512.29      4.42 o 
   1  -1   8      112.91      107.24      2.49 o 
   2  -1   8      191.63      193.90      3.26 o 
   3  -1   8      137.14      140.53      3.10 o 
   4  -1   8      222.49      216.62      3.71 o 
   5  -1   8       35.43       39.08      2.43 o 
   6  -1   8      109.33      114.85      3.17 o 
 -14   0   8        0.18        0.16      1.80 o 
 -13   0   8      298.19      291.71      4.91 o 
 -12   0   8      103.34       98.70      3.10 o 
 -11   0   8      144.37      142.31      3.53 o 
 -10   0   8       34.60       35.60      2.21 o 
  -9   0   8        0.02        0.85      1.50 o 
  -8   0   8       40.62       32.69      2.17 o 
  -7   0   8     1049.16     1047.63      6.95 o 
  -6   0   8       15.50       11.91      1.77 o 
  -5   0   8        0.04        1.23      1.49 o 
  -4   0   8       49.33       48.00      1.99 o 
  -3   0   8        5.53        2.62      1.39 o 
  -2   0   8        0.07       -0.16      1.58 o 
  -1   0   8      451.71      443.23      4.24 o 
   0   0   8       33.05       29.28      1.80 o 
   1   0   8       77.12       82.76      2.39 o 
   2   0   8       34.40       29.60      2.01 o 
   3   0   8      299.09      298.57      4.16 o 
   4   0   8      139.33      140.68      6.12 o 
   5   0   8      122.91      118.58      2.08 o 
   6   0   8       73.12       69.66      2.02 o 
   7   0   8      312.64      313.05      4.47 o 
   8   0   8        7.42        6.10      1.99 o 
   9   0   8       90.67       99.64      3.07 o 
  10   0   8        3.57        4.47      1.55 o 
 -13   1   8       44.97       43.04      2.63 o 
 -12   1   8       20.88       23.72      2.20 o 
 -11   1   8       42.22       45.94      2.61 o 
 -10   1   8      203.89      207.85      3.97 o 
  -9   1   8       78.72       79.86      2.81 o 
  -8   1   8       58.94       53.09      2.64 o 
  -7   1   8      162.79      153.32      3.27 o 
  -6   1   8      171.73      161.97      3.26 o 
  -5   1   8      113.23      115.28      2.88 o 
  -4   1   8      195.31      200.39      3.37 o 
  -3   1   8       65.17       60.86      2.20 o 
  -2   1   8       33.39       36.62      2.01 o 
  -1   1   8       46.68       53.24      2.30 o 
   0   1   8      534.35      538.75      4.91 o 
   1   1   8      112.08      101.78      2.68 o 
   2   1   8      196.47      188.21      3.34 o 
   3   1   8      136.49      135.96      3.18 o 
   4   1   8      221.80      231.09      2.77 o 
   5   1   8       35.86       38.27      3.59 o 
   6   1   8      106.09      110.55      3.43 o 
   7   1   8       92.36       95.24      2.23 o 
   8   1   8       58.73       58.76      4.63 o 
   9   1   8       30.75       36.01      2.60 o 
  10   1   8       41.52       39.24      2.54 o 
 -13   2   8        2.62        8.18      2.46 o 
 -12   2   8       87.90       85.60      3.48 o 
 -11   2   8       33.14       32.30      2.57 o 
 -10   2   8       12.88       19.74      2.41 o 
  -9   2   8      126.10      122.32      3.41 o 
  -8   2   8       73.75       74.16      2.93 o 
  -7   2   8      107.38      105.66      3.07 o 
  -6   2   8      204.80      209.47      3.70 o 
  -5   2   8        0.98       -0.60      1.94 o 
  -4   2   8       26.84       21.17      1.99 o 
  -3   2   8      229.53      215.76      3.56 o 
  -2   2   8      160.39      170.28      3.27 o 
  -1   2   8      272.09      257.32      3.86 o 
   0   2   8      346.33      351.14      4.29 o 
   1   2   8       11.75        8.71      1.98 o 
   2   2   8      303.01      307.49      4.22 o 
   3   2   8       14.61       13.55      1.83 o 
   4   2   8       49.31       54.89      2.36 o 
   5   2   8      133.80      137.03      7.25 o 
   6   2   8       25.92       22.48      1.56 o 
   7   2   8       17.24       15.63      1.47 o 
   8   2   8       38.59       39.11      1.90 o 
   9   2   8       59.95       55.52      2.03 o 
 -12   3   8       21.08       23.32      2.57 o 
 -11   3   8      142.42      151.97      4.22 o 
 -10   3   8       49.54       45.28      2.94 o 
  -9   3   8       81.62       82.99      3.30 o 
  -8   3   8      122.33      112.68      3.34 o 
  -7   3   8       23.99       21.44      2.38 o 
  -6   3   8       95.76       92.82      2.91 o 
  -5   3   8       80.15       89.16      2.85 o 
  -4   3   8       17.39       18.78      2.07 o 
  -3   3   8      153.35      162.01      3.37 o 
  -2   3   8       98.48       98.16      2.88 o 
  -1   3   8      145.53      139.26      3.12 o 
   0   3   8      222.00      228.12      3.76 o 
   1   3   8       13.83       12.96      1.71 o 
   2   3   8       61.23       55.51      2.26 o 
   3   3   8      135.83      136.36      3.13 o 
   4   3   8        6.84        4.90      1.81 o 
   5   3   8       79.03       79.53      2.16 o 
   6   3   8       23.97       18.19      2.46 o 
   7   3   8       29.43       34.79      2.29 o 
   8   3   8       29.50       35.81      2.85 o 
 -10   4   8        5.97        4.71      2.24 o 
  -9   4   8        0.27        4.47      2.41 o 
  -8   4   8       71.51       69.70      2.94 o 
  -7   4   8       57.34       59.83      2.85 o 
  -6   4   8       50.40       55.94      2.62 o 
  -5   4   8       21.70       21.18      2.25 o 
  -4   4   8        8.69        7.36      1.89 o 
  -3   4   8        6.11        7.16      1.96 o 
  -2   4   8      161.36      162.40      3.50 o 
   4   4   8      132.09      146.12      3.93 o 
   5   4   8       22.10       19.14      2.10 o 
   6   4   8       21.12       24.13      2.65 o 
  -4  -5   9       26.94       26.24      2.78 o 
  -3  -5   9       42.18       46.28      3.08 o 
  -2  -5   9       28.89       32.89      2.52 o 
  -1  -5   9       16.67       11.08      2.54 o 
   0  -5   9       22.64       27.12      2.92 o 
   0  -4   9       13.19       18.62      2.33 o 
   1  -4   9       17.72       17.39      2.40 o 
   2  -4   9       10.77       11.66      2.13 o 
   3  -4   9        1.75        4.23      2.20 o 
 -10  -3   9       19.75       18.21      2.30 o 
   3  -3   9      122.16      124.96      3.13 o 
  -1  -2   9      655.30      637.38      4.90 o 
   0  -2   9      598.65      614.12      5.17 o 
   1  -2   9      232.75      228.92      3.49 o 
   2  -2   9      164.56      162.14      3.08 o 
   3  -2   9       95.32       93.93      2.71 o 
   4  -2   9       99.90       95.41      2.77 o 
   5  -2   9      109.04      104.45      3.02 o 
  -9  -1   9       25.74       17.60      1.56 o 
  -8  -1   9      224.19      215.87      3.42 o 
  -7  -1   9      308.37      319.19      3.98 o 
  -6  -1   9       52.98       58.37      2.16 o 
  -5  -1   9      106.14       99.24      2.44 o 
  -4  -1   9      573.56      562.45      4.82 o 
  -3  -1   9      492.76      485.51      4.48 o 
  -2  -1   9      279.64      259.52      3.46 o 
  -1  -1   9       82.74       89.48      2.43 o 
   0  -1   9       17.50       19.24      1.76 o 
   1  -1   9      360.01      364.68      4.28 o 
   2  -1   9      251.55      260.59      3.99 o 
   3  -1   9      190.27      191.53      3.56 o 
   4  -1   9      281.19      285.17      4.32 o 
   5  -1   9      121.57      122.63      3.30 o 
   6  -1   9       23.35       28.54      2.26 o 
 -13   0   9       18.94       25.75      2.39 o 
 -12   0   9        0.07        0.72      1.71 o 
 -11   0   9      139.20      148.36      3.62 o 
 -10   0   9        0.12       -0.70      1.66 o 
  -9   0   9        0.10       -1.83      1.83 o 
  -8   0   9      186.59      174.49      3.35 o 
  -7   0   9      126.54      128.93      3.03 o 
  -6   0   9      285.77      294.31      4.05 o 
  -5   0   9     1563.20     1573.76      8.34 o 
  -4   0   9       57.62       61.56      2.22 o 
  -3   0   9        6.30        9.39      1.73 o 
  -2   0   9       43.00       55.50      2.17 o 
  -1   0   9      438.99      445.78      4.58 o 
   0   0   9      111.06      119.28      2.82 o 
   1   0   9      141.30      140.07      3.06 o 
   2   0   9        4.26        5.93      1.99 o 
   3   0   9       32.17       36.12      2.40 o 
   4   0   9      138.03      134.13      2.18 o 
   5   0   9      186.83      194.97      3.82 o 
   6   0   9       61.16       62.88      2.27 o 
   7   0   9       34.93       34.98      1.74 o 
   8   0   9       43.44       37.01      2.26 o 
   9   0   9        4.81        4.45      1.38 o 
 -13   1   9       60.69       70.87      3.29 o 
 -12   1   9        7.65        9.74      2.29 o 
 -11   1   9       19.32       14.96      2.23 o 
 -10   1   9       29.47       28.60      2.45 o 
  -9   1   9       25.33       21.72      2.22 o 
  -8   1   9      218.71      223.40      4.00 o 
  -7   1   9      305.87      298.24      4.40 o 
  -6   1   9       52.80       56.05      2.48 o 
  -5   1   9      105.93      105.08      2.84 o 
  -4   1   9      587.65      584.34      5.48 o 
  -3   1   9      487.54      469.66      4.88 o 
  -2   1   9      280.93      273.21      3.96 o 
  -1   1   9       81.04       81.59      2.69 o 
   0   1   9       17.87       23.06      2.06 o 
   1   1   9      360.81      370.67      4.64 o 
   2   1   9      256.29      246.57      3.92 o 
   3   1   9      189.42      195.17      3.68 o 
   4   1   9      288.18      301.95      3.19 o 
   5   1   9      122.33      119.92      3.58 o 
   6   1   9       22.91       23.54      2.38 o 
   7   1   9       53.48       59.72      3.86 o 
   8   1   9       69.55       77.76      2.23 o 
   9   1   9        3.37        6.12      1.82 o 
 -12   2   9       50.37       55.37      2.88 o 
 -11   2   9       63.63       58.04      3.17 o 
 -10   2   9       60.92       61.06      2.98 o 
  -9   2   9       51.67       48.12      2.80 o 
  -8   2   9       27.82       20.92      2.50 o 
  -7   2   9       46.10       41.08      2.40 o 
  -6   2   9      249.61      255.83      4.22 o 
  -5   2   9       61.80       58.37      2.71 o 
  -4   2   9       17.66       20.56      2.28 o 
  -3   2   9       55.17       53.93      2.50 o 
  -2   2   9      226.20      241.97      4.03 o 
  -1   2   9      656.82      672.48      6.08 o 
   0   2   9      594.91      602.85      5.76 o 
   1   2   9      235.74      233.14      3.90 o 
   2   2   9      163.93      170.94      3.58 o 
   3   2   9       94.81       92.92      2.98 o 
   4   2   9      100.68       94.84      3.01 o 
   5   2   9      108.13      114.44      5.62 o 
   6   2   9       66.53       68.06      1.99 o 
   7   2   9        2.97        2.27      1.34 o 
   8   2   9        0.05        0.08      1.74 o 
 -11   3   9        9.76        8.07      2.53 o 
 -10   3   9       20.17       15.34      2.53 o 
  -9   3   9       57.78       69.52      3.01 o 
  -8   3   9       55.16       47.33      2.78 o 
  -7   3   9      200.79      195.82      4.01 o 
  -6   3   9       15.73       14.75      2.33 o 
  -5   3   9        5.10        6.47      1.89 o 
  -4   3   9       22.09       18.44      2.10 o 
  -3   3   9      219.59      226.13      3.93 o 
  -2   3   9      111.46      106.66      3.04 o 
  -1   3   9      152.32      158.43      3.43 o 
   0   3   9       52.22       53.33      2.44 o 
   1   3   9      162.43      173.04      3.47 o 
   2   3   9       28.89       27.85      2.03 o 
   3   3   9      121.33      124.40      3.18 o 
   4   3   9       52.81       47.59      2.48 o 
   5   3   9       17.74       18.75      2.03 o 
   6   3   9       43.99       33.95      2.74 o 
   7   3   9       67.41       76.05      3.41 o 
  -9   4   9        3.23        0.55      2.39 o 
  -8   4   9        2.32        0.89      2.02 o 
  -7   4   9        4.78        8.00      2.41 o 
  -6   4   9       99.15       99.41      3.19 o 
  -5   4   9      112.68      111.01      3.35 o 
  -4   4   9      117.33      110.65      3.18 o 
  -3   4   9       66.74       57.19      2.62 o 
  -2   4   9       12.14       10.32      2.00 o 
  -1   4   9       45.94       45.16      2.39 o 
   4   4   9       31.97       45.08      3.00 o 
   5   4   9       93.58       86.58      3.37 o 
   0  -4  10       76.51       78.07      3.25 o 
   1  -4  10       27.79       30.10      2.50 o 
   2  -4  10       15.11       17.23      2.18 o 
   3  -4  10       14.53        6.48      2.20 o 
   0  -2  10      210.44      167.53      3.03 o 
   1  -2  10       75.70       82.20      2.62 o 
   2  -2  10       15.71       14.39      1.82 o 
   3  -2  10       26.62       26.87      2.00 o 
   4  -2  10        8.36        8.15      1.74 o 
   5  -2  10       32.19       29.86      2.15 o 
  -8  -1  10      181.99      135.44      2.92 o 
  -7  -1  10      255.90      262.79      3.84 o 
  -6  -1  10      243.60      239.44      3.65 o 
  -5  -1  10      125.35      125.62      2.82 o 
  -4  -1  10      114.37      109.42      2.71 o 
  -3  -1  10       38.95       37.57      2.12 o 
  -2  -1  10       82.45       89.45      2.48 o 
  -1  -1  10        8.95        9.69      1.78 o 
   0  -1  10      217.15      220.02      3.63 o 
   1  -1  10       39.36       37.18      2.11 o 
   2  -1  10      136.87      143.21      3.27 o 
   3  -1  10       93.11       96.39      2.96 o 
   4  -1  10       17.69       21.44      2.30 o 
   5  -1  10       27.10       28.37      2.26 o 
   6  -1  10        3.98        1.13      2.04 o 
   7  -1  10       20.79       18.23      2.39 o 
 -13   0  10       16.18        8.16      1.94 o 
 -12   0  10        0.22        0.49      1.72 o 
 -11   0  10       57.00       54.75      2.67 o 
 -10   0  10        4.43        5.53      2.01 o 
  -9   0  10       10.87       12.67      1.94 o 
  -8   0  10        3.95        0.95      1.93 o 
  -7   0  10      269.75      281.16      4.26 o 
  -6   0  10      376.31      388.35      4.70 o 
  -5   0  10      116.26      123.51      3.02 o 
  -4   0  10       32.95       36.15      2.14 o 
  -3   0  10       61.56       65.95      2.46 o 
  -2   0  10        8.06       10.89      1.89 o 
  -1   0  10        0.13        2.63      1.90 o 
   0   0  10       30.96       31.48      2.29 o 
   1   0  10       91.50       96.91      2.93 o 
   2   0  10        0.03       -0.39      1.80 o 
   3   0  10       29.36       32.06      2.38 o 
   4   0  10       92.92       90.67      6.71 o 
   5   0  10        0.01       -0.84      1.28 o 
   6   0  10       51.11       49.56      1.80 o 
   7   0  10       86.21       80.79      7.49 o 
   8   0  10        7.73        1.56      2.33 o 
 -12   1  10       77.56       75.81      3.36 o 
 -11   1  10       17.59       12.04      2.09 o 
 -10   1  10       28.43       28.74      2.47 o 
  -9   1  10      172.55      176.97      3.84 o 
  -8   1  10      188.10      187.33      3.77 o 
  -7   1  10      258.37      266.18      4.38 o 
  -6   1  10      244.18      243.36      4.11 o 
  -5   1  10      127.28      124.99      3.27 o 
  -4   1  10      112.50      103.55      2.88 o 
  -3   1  10       36.93       35.58      2.48 o 
  -2   1  10       84.34       89.52      2.90 o 
  -1   1  10        9.10       10.84      2.09 o 
   0   1  10      215.56      212.30      3.82 o 
   1   1  10       39.69       37.62      2.36 o 
   2   1  10      137.99      138.07      3.32 o 
   3   1  10       97.27      101.97      3.20 o 
   4   1  10       17.27       22.30      1.57 o 
   5   1  10       25.99       25.93      1.53 o 
   6   1  10        4.37        2.94      1.29 o 
   7   1  10       19.89       20.94      1.66 o 
   8   1  10        8.57        9.96      1.66 o 
 -12   2  10        7.75       11.11      2.39 o 
 -11   2  10      168.45      159.54      4.29 o 
 -10   2  10      181.92      181.35      4.27 o 
  -9   2  10       47.29       43.23      2.75 o 
  -8   2  10        4.92        5.92      2.13 o 
  -7   2  10        7.19        9.66      2.35 o 
  -6   2  10      161.75      163.97      3.80 o 
  -5   2  10      235.40      231.24      4.10 o 
  -4   2  10      143.96      135.10      3.27 o 
  -3   2  10       30.48       31.39      2.31 o 
  -2   2  10       24.67       26.89      2.39 o 
  -1   2  10       91.86       96.72      3.01 o 
   0   2  10      210.57      218.80      3.86 o 
   1   2  10       79.25       78.94      2.73 o 
   2   2  10       14.01       12.46      2.05 o 
   3   2  10       26.45       24.22      2.28 o 
   4   2  10        8.72        8.98      2.20 o 
   5   2  10       32.62       31.11      1.66 o 
   6   2  10      115.17      108.65      2.40 o 
   7   2  10       33.89       34.05      1.91 o 
 -10   3  10        5.09        4.29      2.27 o 
  -9   3  10       11.75       13.22      2.25 o 
  -8   3  10       41.03       32.70      2.54 o 
  -7   3  10       84.61       92.14      3.36 o 
  -6   3  10        3.51        3.58      1.88 o 
  -5   3  10       28.18       28.74      2.40 o 
  -4   3  10       66.47       59.17      2.72 o 
  -3   3  10       73.70       73.87      3.01 o 
  -2   3  10      136.30      134.82      3.40 o 
  -1   3  10       63.84       62.48      2.84 o 
   0   3  10       23.23       28.53      2.13 o 
   1   3  10       30.59       38.92      2.41 o 
   2   3  10       11.32       14.32      1.96 o 
   3   3  10       14.74       13.70      2.03 o 
   4   3  10       59.74       60.51      2.82 o 
   5   3  10       12.21       10.37      1.66 o 
   6   3  10       21.91       22.42      2.70 o 
  -8   4  10        4.74        7.60      2.23 o 
  -7   4  10        3.49        2.86      2.25 o 
  -6   4  10       29.69       27.69      2.41 o 
  -5   4  10        8.92        9.66      2.08 o 
  -4   4  10       21.57       28.49      2.51 o 
  -3   4  10        4.02        6.08      1.95 o 
  -2   4  10       14.10       16.12      2.15 o 
  -1   4  10       30.68       33.10      2.46 o 
   0   4  10       76.36       72.44      2.95 o 
   1  -4  11       49.33       59.98      3.13 o 
   1  -2  11      146.02      109.90      2.83 o 
   2  -2  11       39.65       40.49      2.23 o 
   3  -2  11       17.04        8.96      1.97 o 
   4  -2  11        5.71        6.63      2.03 o 
   5  -2  11        8.27       10.04      2.19 o 
  -7  -1  11       61.27       46.06      2.14 o 
  -6  -1  11      264.70      263.79      3.93 o 
  -5  -1  11      251.77      259.95      3.99 o 
  -4  -1  11       89.94       89.07      2.59 o 
  -3  -1  11       38.89       36.04      2.14 o 
  -2  -1  11       39.69       37.14      2.12 o 
  -1  -1  11       43.73       41.06      2.12 o 
   0  -1  11      136.67      141.63      3.19 o 
   1  -1  11       19.56       23.42      1.99 o 
   2  -1  11       29.80       33.01      2.25 o 
   3  -1  11       83.05       89.04      2.96 o 
   4  -1  11      110.31      110.25      3.44 o 
   5  -1  11       26.59       23.23      2.34 o 
   6  -1  11       30.07       33.57      2.48 o 
   7  -1  11        1.75        0.59      2.08 o 
 -12   0  11        5.76        8.29      2.21 o 
 -11   0  11        5.99        5.03      1.96 o 
 -10   0  11       49.75       48.18      2.66 o 
  -9   0  11      114.46      119.99      3.35 o 
  -8   0  11        2.08        4.59      2.07 o 
  -7   0  11      476.59      494.16      5.62 o 
  -6   0  11       70.19       74.63      2.62 o 
  -5   0  11        6.14        5.23      1.70 o 
  -4   0  11       23.46       25.19      2.07 o 
  -3   0  11       42.42       46.89      2.51 o 
  -2   0  11       46.61       43.45      2.28 o 
  -1   0  11        1.86        0.33      1.77 o 
   0   0  11       43.35       39.48      2.38 o 
   1   0  11      211.00      207.19      3.83 o 
   2   0  11      177.44      170.76      3.71 o 
   3   0  11        8.12        7.51      2.16 o 
   4   0  11        2.01        0.70      1.31 o 
   5   0  11        9.17        8.90      2.20 o 
   6   0  11      106.14       89.23      3.32 o 
   7   0  11       13.17       13.51      2.61 o 
 -12   1  11       49.56       55.36      3.15 o 
 -11   1  11        3.45        2.59      2.37 o 
 -10   1  11       68.93       75.05      2.98 o 
  -9   1  11       36.08       34.42      2.77 o 
  -8   1  11       18.52       23.28      2.47 o 
  -7   1  11       63.42       62.22      2.87 o 
  -6   1  11      269.67      271.86      4.52 o 
  -5   1  11      251.47      238.64      4.02 o 
  -4   1  11       90.09       89.29      2.97 o 
  -3   1  11       40.25       34.71      2.30 o 
  -2   1  11       38.35       32.49      2.38 o 
  -1   1  11       43.71       40.29      2.34 o 
   0   1  11      136.25      142.23      3.49 o 
   1   1  11       20.19       23.85      2.22 o 
   2   1  11       28.68       32.56      2.42 o 
   3   1  11       83.63       93.71      3.30 o 
   4   1  11      110.29      121.35      3.72 o 
   5   1  11       26.47       26.68      4.40 o 
   6   1  11       29.68       34.46      1.76 o 
   7   1  11        1.78        3.84      1.44 o 
 -11   2  11       20.19       20.42      2.46 o 
 -10   2  11       23.07       25.61      2.67 o 
  -9   2  11       36.83       34.88      2.84 o 
  -8   2  11        5.07        8.21      2.39 o 
  -7   2  11        2.79        1.07      1.87 o 
  -6   2  11       12.20       11.15      2.15 o 
  -5   2  11      155.37      149.11      3.53 o 
  -4   2  11      131.05      136.21      3.65 o 
  -3   2  11      387.40      386.81      5.36 o 
  -2   2  11      158.55      173.43      3.87 o 
  -1   2  11       71.04       72.33      2.83 o 
   0   2  11       16.13       14.85      2.25 o 
   1   2  11      147.32      154.15      3.68 o 
   2   2  11       40.08       39.16      2.39 o 
   3   2  11       16.32       16.34      2.26 o 
   4   2  11        5.44        7.24      1.65 o 
   5   2  11        8.22        9.52      1.66 o 
   6   2  11       43.87       38.21      1.77 o 
 -10   3  11       10.65       12.61      2.51 o 
  -9   3  11        3.42        4.77      2.45 o 
  -8   3  11        1.51        1.53      2.02 o 
  -7   3  11        9.96       13.50      2.58 o 
  -6   3  11       21.44       17.71      2.31 o 
  -5   3  11       52.10       45.88      2.51 o 
  -4   3  11        2.38        1.86      2.26 o 
  -3   3  11        9.00        8.63      2.07 o 
  -2   3  11       76.78       80.49      2.98 o 
  -1   3  11      173.23      178.75      3.89 o 
   0   3  11       97.23       98.00      3.13 o 
   1   3  11       70.06       68.88      2.95 o 
   2   3  11       15.74        9.56      2.19 o 
   3   3  11       14.82       10.76      1.98 o 
   4   3  11       19.20       18.92      4.65 o 
  -7   4  11       11.36        8.65      2.11 o 
  -6   4  11       21.96       24.12      2.88 o 
  -5   4  11       11.18       11.69      2.52 o 
  -4   4  11       43.37       39.24      2.94 o 
  -3   4  11       26.20       27.75      2.34 o 
  -2   4  11        6.20        0.12      2.18 o 
  -1   4  11       21.71       25.02      2.48 o 
   0   4  11        4.42        1.11      2.09 o 
   2  -2  12       36.18       25.78      1.93 o 
   3  -2  12       38.17       27.52      2.16 o 
   4  -2  12       14.34       11.26      2.02 o 
   5  -2  12       11.28       11.71      1.69 o 
  -6  -1  12       69.05       54.57      2.44 o 
  -5  -1  12       73.00       70.43      2.64 o 
  -4  -1  12        9.08        9.41      1.87 o 
  -3  -1  12       40.83       40.06      2.27 o 
  -2  -1  12      109.22      107.56      2.94 o 
  -1  -1  12       22.07       15.82      1.86 o 
   0  -1  12       21.11       22.58      2.00 o 
   1  -1  12       88.17       84.27      2.78 o 
   2  -1  12       21.63       18.78      2.22 o 
   3  -1  12        4.69        7.06      2.23 o 
   4  -1  12        0.31        3.14      2.07 o 
   5  -1  12       24.76       24.34      2.36 o 
 -11   0  12        4.04        0.90      2.23 o 
 -10   0  12       21.73       25.10      2.28 o 
  -9   0  12       32.91       29.44      2.26 o 
  -8   0  12       51.66       55.31      2.77 o 
  -7   0  12       70.66       70.34      2.76 o 
  -6   0  12        2.53        2.42      1.95 o 
  -5   0  12       15.67       16.15      2.02 o 
  -4   0  12       68.31       69.76      2.78 o 
  -3   0  12        0.15        0.22      1.90 o 
  -2   0  12        0.80        2.27      1.78 o 
  -1   0  12        9.66        8.74      1.86 o 
   0   0  12       82.01       72.16      2.88 o 
   1   0  12       36.27       42.73      2.65 o 
   2   0  12       94.59      100.51      3.28 o 
   3   0  12       38.89       44.99      2.55 o 
   4   0  12        0.51        2.44      2.25 o 
   5   0  12        1.04        1.28      1.93 o 
   6   0  12        1.95       -0.71      2.28 o 
 -11   1  12       18.36       15.81      2.36 o 
 -10   1  12       77.74       84.44      3.49 o 
  -9   1  12       10.94       12.72      2.19 o 
  -8   1  12        5.10        4.06      2.14 o 
  -7   1  12        8.64        8.09      2.22 o 
  -6   1  12       68.32       65.85      2.88 o 
  -5   1  12       70.32       70.50      2.81 o 
  -4   1  12        7.62       10.32      2.49 o 
  -3   1  12       41.73       38.85      2.61 o 
  -2   1  12      107.47       99.35      3.18 o 
  -1   1  12       23.96       20.88      2.35 o 
   0   1  12       20.83       22.18      2.53 o 
   1   1  12       88.85       84.55      3.24 o 
   2   1  12       23.24       19.59      2.54 o 
   3   1  12        4.61        4.98      2.24 o 
   4   1  12        0.38        2.58      1.79 o 
   5   1  12       24.87       28.22      1.71 o 
 -10   2  12        0.23       -0.81      2.68 o 
  -9   2  12       43.33       38.46      2.71 o 
  -8   2  12       27.82       28.17      2.52 o 
  -7   2  12        8.89        6.08      2.27 o 
  -6   2  12       88.72       79.28      3.11 o 
  -5   2  12       42.82       53.21      2.70 o 
  -4   2  12      127.10      129.96      3.78 o 
  -3   2  12       55.29       54.76      2.87 o 
  -2   2  12       19.45       19.48      2.49 o 
  -1   2  12       34.31       39.20      2.71 o 
   0   2  12       27.61       30.68      2.65 o 
   1   2  12       14.19       15.27      2.43 o 
   2   2  12       36.86       36.33      2.65 o 
   3   2  12       38.72       44.28      2.93 o 
   4   2  12       15.39       18.60      1.72 o 
   5   2  12       11.43       11.71      1.92 o 
  -8   3  12        6.01       11.29      2.26 o 
  -7   3  12       37.99       31.49      2.84 o 
  -6   3  12       37.31       30.95      2.72 o 
  -5   3  12       27.58       29.24      2.77 o 
  -4   3  12       40.94       45.15      2.93 o 
  -3   3  12       15.77       19.86      2.30 o 
  -2   3  12        8.22        5.62      2.27 o 
  -1   3  12       51.25       52.36      2.88 o 
   0   3  12       10.25       13.23      2.40 o 
   1   3  12       26.31       28.03      2.47 o 
   2   3  12        1.66        2.07      1.83 o 
   3   3  12        4.22        5.64      1.76 o 
  -4   4  12        1.29        3.02      2.58 o 
  -3   4  12       21.83       25.58      2.60 o 
  -2   4  12       27.50       35.53      2.91 o 
   3  -2  13        1.82       -1.20      1.47 o 
  -5  -1  13       31.58       22.84      1.95 o 
  -4  -1  13       19.81       19.57      2.16 o 
  -3  -1  13       23.83       23.49      2.11 o 
  -2  -1  13       15.82       15.76      1.87 o 
  -1  -1  13        8.90        5.80      1.74 o 
   0  -1  13        0.11       -1.92      1.92 o 
   1  -1  13       78.72       85.94      3.11 o 
   2  -1  13       88.10       99.89      3.65 o 
   3  -1  13        5.92        7.39      1.88 o 
   4  -1  13        0.84        3.45      2.14 o 
 -10   0  13       10.56       15.72      2.52 o 
  -9   0  13       15.26       17.96      2.45 o 
  -8   0  13        4.52        9.67      2.14 o 
  -7   0  13        0.02        0.32      2.08 o 
  -6   0  13        3.65        2.06      2.12 o 
  -5   0  13        6.71        8.33      2.22 o 
  -4   0  13       15.94       14.79      2.05 o 
  -3   0  13       22.88       17.84      2.30 o 
  -2   0  13       19.76       17.29      2.29 o 
  -1   0  13       40.76       40.74      2.58 o 
   0   0  13       51.61       46.71      2.53 o 
   1   0  13       52.77       53.84      2.77 o 
   2   0  13       20.59       22.27      2.42 o 
   3   0  13       26.62       31.85      2.51 o 
   4   0  13        2.99        6.70      2.41 o 
 -10   1  13        9.12        8.24      2.50 o 
  -9   1  13       37.87       41.34      2.97 o 
  -8   1  13        5.12        5.08      2.42 o 
  -7   1  13        2.94        2.11      1.96 o 
  -6   1  13       23.14       28.76      2.74 o 
  -5   1  13       32.10       32.25      2.78 o 
  -4   1  13       20.32       20.14      2.27 o 
  -3   1  13       22.85       20.43      2.58 o 
  -2   1  13       16.38       17.16      2.12 o 
  -1   1  13        9.03        8.99      2.23 o 
   0   1  13        0.13       -0.41      2.25 o 
   1   1  13       79.42       79.09      3.19 o 
   2   1  13       89.65       86.74      3.15 o 
   3   1  13        5.35        0.40      2.40 o 
   4   1  13        0.79        0.64      1.56 o 
  -9   2  13        6.48        7.55      2.22 o 
  -8   2  13       20.15       15.86      2.38 o 
  -7   2  13       16.23       15.59      2.35 o 
  -6   2  13       30.17       33.60      2.86 o 
  -5   2  13       69.33       65.42      3.45 o 
  -4   2  13       10.68        6.65      2.47 o 
  -3   2  13       23.81       21.01      2.33 o 
  -2   2  13       43.75       42.03      3.03 o 
  -1   2  13       27.51       29.11      2.33 o 
   0   2  13       37.80       38.44      2.78 o 
   1   2  13        1.88        4.02      2.20 o 
   2   2  13        0.04        0.05      1.88 o 
   3   2  13        1.88        4.05      2.43 o 
  -7   3  13        4.05        0.69      2.13 o 
  -6   3  13        3.00        8.52      2.60 o 
  -5   3  13        9.72        7.72      2.21 o 
  -4   3  13       49.54       45.98      2.89 o 
  -3   3  13       46.96       44.96      2.78 o 
  -2   3  13       13.02       15.51      2.66 o 
  -1   3  13       22.02       21.07      2.40 o 
   0   3  13       11.03       12.10      2.47 o 
  -4  -1  14       34.39       27.88      2.08 o 
  -3  -1  14       47.69       48.70      2.45 o 
  -2  -1  14       10.27       16.24      2.17 o 
  -1  -1  14        6.26        9.48      1.97 o 
   0  -1  14        8.23        6.81      2.06 o 
   1  -1  14       40.20       39.32      2.79 o 
   2  -1  14        1.25        1.81      2.24 o 
  -9   0  14       11.63       11.08      2.17 o 
  -8   0  14        1.04        5.32      1.97 o 
  -7   0  14        0.97        1.05      2.12 o 
  -6   0  14        8.87        9.99      2.13 o 
  -5   0  14       67.15       73.65      2.92 o 
  -4   0  14       41.14       52.85      2.82 o 
  -3   0  14        0.80        5.84      2.11 o 
  -2   0  14       24.47       24.41      2.21 o 
  -1   0  14        3.27        2.92      2.22 o 
   0   0  14       11.73        8.98      2.00 o 
   1   0  14       22.31       26.45      2.69 o 
   2   0  14       39.22       34.98      2.69 o 
  -9   1  14       10.28       12.55      2.77 o 
  -8   1  14       10.95        6.18      2.49 o 
  -7   1  14        7.98       11.32      2.45 o 
  -6   1  14       32.18       34.58      2.98 o 
  -5   1  14       10.47        7.83      2.28 o 
  -4   1  14       34.55       37.18      2.67 o 
  -3   1  14       48.75       51.16      3.07 o 
  -2   1  14       10.10       11.77      2.38 o 
  -1   1  14        6.25       10.15      2.22 o 
   0   1  14        8.30       11.33      2.54 o 
   1   1  14       38.90       41.91      2.61 o 
   2   1  14        1.42        4.14      2.51 o 
  -7   2  14       16.24       20.48      2.63 o 
  -6   2  14        4.04        1.72      2.59 o 
  -5   2  14       59.37       58.60      3.00 o 
  -4   2  14       11.21       14.51      2.43 o 
  -3   2  14        5.71        8.94      2.28 o 
  -2   2  14        3.26        8.73      2.14 o 
  -1   2  14        8.99       16.09      2.57 o 
   0   2  14       14.78       19.53      2.51 o 
   1   2  14       28.30       28.99      2.70 o 
  -3  -1  15        4.65        1.22      1.62 o 
  -2  -1  15        2.00       -1.59      1.59 o 
  -1  -1  15        5.33        2.81      1.73 o 
  -7   0  15        1.17       -1.07      1.97 o 
  -6   0  15        5.72       14.57      2.53 o 
  -5   0  15        3.14        4.84      2.33 o 
  -4   0  15       24.55       24.27      2.58 o 
  -3   0  15        1.80        0.21      2.23 o 
  -2   0  15        4.07        1.93      2.34 o 
  -1   0  15        0.04       -0.01      2.11 o 
   0   0  15        7.35       10.00      2.17 o 
  -6   1  15       20.54       23.36      2.56 o 
  -5   1  15       18.93       21.08      2.85 o 
  -4   1  15        9.41       13.23      2.67 o 
  -3   1  15        4.29       11.08      2.49 o 
  -2   1  15        1.76        1.88      2.46 o 
  -1   1  15        5.23        7.87      2.55 o 
                                                 
